# Supplementary material for: A new monoclinic polymorph of 3-diethyl­amino-4-(4-meth­oxy­phen­yl)-1,1-dioxo-4H-1λ6,2-thia­zete-4-carbonitrile
Source: Acta Crystallogr Sect E Struct Rep Online. 2010 Jul 17;66(Pt 8):o2032–3. doi: 10.1107/S1600536810027558 (PMC3007251; doi:10.1107/S1600536810027558)
Supplement: Supplementary file 1 [file e-66-o2032-sup1.cif]

##############################################################################
###                                                                        ###
###        Electronic paper (Acta Crystallographica Section E)             ###
###                                                                        ###
##############################################################################
#                                                                            #
# This CIF contains the data in a paper accepted for publication in Acta     #
# Crystallographica Section E. It conforms to the requirements of Notes      #
# for Authors for Section E, and has been peer reviewed under the auspices   #
# of the IUCr Commission on Journals.                                        #
#                                                                            #
# Full details of the Crystallographic Information File format               #
# are given in the paper "The Crystallographic Information File (CIF):       #
# a New Standard Archive File for Crystallography" by S. R. Hall, F. H.      #
# Allen and I. D. Brown [Acta Cryst. (1991), A47, 655-685].                  #
#                                                                            #
# The current version of the core CIF dictionary is obtainable from          #
# ftp://ftp.iucr.org/pub/cif_core.dic. The current version number is 2.4.    #
#                                                                            #
# Software is freely available for graphical display of the structure(s) in  #
# this CIF.  For information consult the CIF home page http://www.iucr.org/  #
# cif/home.html                                                              #
#                                                                            #
# This file may be used for bona fide research purposes within the           #
# scientific community so long as proper attribution is given to the journal # 
# article from which it was obtained.                                        #
#                                                                            #
##############################################################################
                                             
data_global
_audit_creation_method     'from SHELXL-97'
_journal_date_recd_electronic     2010-06-16
_journal_date_accepted     2010-07-12
_journal_name_full     'Acta Crystallographica, Section E'
_journal_year     2010
_journal_volume     66
_journal_issue      8
_journal_page_first     o2032
_journal_page_last     o2033
_journal_paper_category     QO
_journal_coeditor_code     NK2045
_publ_contact_author_name     'Leonardo Lo Presti'
_publ_contact_author_address
;
Dipartimento di Chimica Fisica ed Elettrochimica
Universit\'a degli Studi di Milano
Via Golgi 19, 20133 Milano
Italy
;
_publ_contact_author_email     'leonardo.lopresti@unimi.it'
_publ_contact_author_fax     '02-50314300'
_publ_contact_author_phone     '02-50314252'
_publ_section_title
;\
A new monoclinic polymorph of
3-diethylamino-4-(4-methoxyphenyl)-1,1-dioxo-4<i>H</i>-1\l^6^,2-thiazete-4-\
carbonitrile
;
loop_
    _publ_author_name
    _publ_author_address
    'Orlando, Ahmed M.'
;
Dipartimento di Chimica Fisica ed Elettrochimica
Universit\'a degli Studi di Milano
Via Golgi 19, 20133 Milano
Italy
;
    'Lo Presti, Leonardo'
;
Dipartimento di Chimica Fisica ed Elettrochimica
Universit\'a degli Studi di Milano
Via Golgi 19, 20133 Milano
Italy
;
    'Soave, Raffaella'
;
Consiglio Nazionale delle Ricerche
Istituto di Scienze e Tecnologie Molecolari
Via Golgi 19, 20133 Milano
Italy
;
_publ_section_synopsis     .
data_I
_chemical_name_systematic
;
3-diethylamino-4-(4-methoxyphenyl)-1,1-dioxo-4<i>H</i>-1\l^6^,2-thiazete-
4-carbonitrile
;
_chemical_name_common     ?
_chemical_formula_moiety     'C14 H17 N3 O3 S'
_chemical_formula_sum     'C14 H17 N3 O3 S'
_chemical_formula_iupac     'C14 H17 N3 O3 S'
_chemical_formula_weight     307.37
_chemical_melting_point     ?
_symmetry_cell_setting     monoclinic
_symmetry_space_group_name_H-M     'P 21/n'
_symmetry_space_group_name_Hall     '-P 2yn'
loop_
    _symmetry_equiv_pos_as_xyz
    'x, y, z'
    '-x+1/2, y+1/2, -z+1/2'
    '-x, -y, -z'
    'x-1/2, -y-1/2, z-1/2'
_cell_length_a     8.3853(17)
_cell_length_b     17.554(4)
_cell_length_c     10.458(2)
_cell_angle_alpha     90.00
_cell_angle_beta     95.07(3)
_cell_angle_gamma     90.00
_cell_volume     1533.4(5)
_cell_formula_units_Z     4
_cell_measurement_reflns_used     2885
_cell_measurement_theta_min     2.28
_cell_measurement_theta_max     21.58
_cell_measurement_temperature     293(2)
_exptl_crystal_description     'prism'
_exptl_crystal_colour     'colourless'
_exptl_crystal_size_max     0.18
_exptl_crystal_size_mid     0.16
_exptl_crystal_size_min     0.16
_exptl_crystal_density_diffrn     1.331
_exptl_crystal_density_meas     ?
_exptl_crystal_density_method     'not measured'
_exptl_crystal_F_000     648
_exptl_absorpt_coefficient_mu     0.224
_exptl_absorpt_correction_type     multi-scan
_exptl_absorpt_process_details     '(SADABS; Bruker, 2007)'
_exptl_absorpt_correction_T_min     0.8549
_exptl_absorpt_correction_T_max     0.9473
_exptl_special_details
;
;
_diffrn_ambient_temperature     293(2)
_diffrn_radiation_type     MoK\a
_diffrn_radiation_wavelength     0.71073
_diffrn_radiation_source     'fine-focus sealed tube'
_diffrn_radiation_monochromator     graphite
_diffrn_measurement_device_type     'Bruker APEX CCD area-detector'
_diffrn_measurement_method     \w
_diffrn_detector_area_resol_mean     ?
_diffrn_reflns_number     16661
_diffrn_reflns_av_R_equivalents     0.0429
_diffrn_reflns_av_sigmaI/netI     0.0289
_diffrn_reflns_theta_min     2.27
_diffrn_reflns_theta_max     25.38
_diffrn_reflns_theta_full     25.38
_diffrn_measured_fraction_theta_max     1.000
_diffrn_measured_fraction_theta_full     1.000
_diffrn_reflns_limit_h_min     -10
_diffrn_reflns_limit_h_max     10
_diffrn_reflns_limit_k_min     -21
_diffrn_reflns_limit_k_max     21
_diffrn_reflns_limit_l_min     -12
_diffrn_reflns_limit_l_max     12
_refine_special_details
;
Refinement of <i>F</i>^2^ against ALL reflections. The weighted <i>R</i>-factor
<i>wR</i> and goodness of fit <i>S</i> are based on <i>F</i>^2^, conventional
<i>R</i>-factors <i>R</i> are based on <i>F</i>, with <i>F</i> set to zero for
negative <i>F</i>^2^. The threshold expression of <i>F</i>^2^ >
\s(<i>F</i>^2^) is used only for calculating <i>R</i>-factors(gt) <i>etc</i>.
and is not relevant to the choice of reflections for refinement.
<i>R</i>-factors based on <i>F</i>^2^ are statistically about twice as large
as those based on <i>F</i>, and <i>R</i>- factors based on ALL data will be
even larger.
;
_reflns_number_total     2814
_reflns_number_gt     1949
_reflns_threshold_expression     I>2sigma(I)
_refine_ls_structure_factor_coef     Fsqd
_refine_ls_matrix_type     full
_refine_ls_R_factor_all     0.0665
_refine_ls_R_factor_gt     0.0374
_refine_ls_wR_factor_gt     0.0872
_refine_ls_wR_factor_ref     0.1015
_refine_ls_goodness_of_fit_ref     1.009
_refine_ls_restrained_S_all     1.009
_refine_ls_number_reflns     2814
_refine_ls_number_parameters     258
_refine_ls_number_restraints     0
_refine_ls_hydrogen_treatment     refall
_refine_ls_weighting_scheme     calc
_refine_ls_weighting_details
         'calc w=1/[\s^2^(Fo^2^)+(0.0446P)^2^+0.4078P] where P=(Fo^2^+2Fc^2^)/3'
_atom_sites_solution_hydrogens     difmap
_atom_sites_solution_primary     direct
_atom_sites_solution_secondary     direct
_refine_ls_shift/su_max     0.000
_refine_ls_shift/su_mean     0.000
_refine_diff_density_max     0.162
_refine_diff_density_min     -0.314
_refine_ls_extinction_method     none
_refine_ls_extinction_coef     ?
loop_
    _atom_type_symbol
    _atom_type_description
    _atom_type_scat_dispersion_real
    _atom_type_scat_dispersion_imag
    _atom_type_scat_source
    'C' 'C' 0.0033 0.0016
                         'International Tables Vol C Tables 4.2.6.8 and 6.1.1.4'
    'H' 'H' 0.0000 0.0000
                         'International Tables Vol C Tables 4.2.6.8 and 6.1.1.4'
    'N' 'N' 0.0061 0.0033
                         'International Tables Vol C Tables 4.2.6.8 and 6.1.1.4'
    'O' 'O' 0.0106 0.0060
                         'International Tables Vol C Tables 4.2.6.8 and 6.1.1.4'
    'S' 'S' 0.1246 0.1234
                         'International Tables Vol C Tables 4.2.6.8 and 6.1.1.4'
_computing_data_collection     'SMART (Bruker, 2005)'
_computing_cell_refinement     'SAINT (Bruker, 2005)'
_computing_data_reduction     'SAINT (Bruker, 2005)'
_computing_structure_solution     'SHELXS97 (Sheldrick, 2008)'
_computing_structure_refinement     'SHELXL97 (Sheldrick, 2008)'
_computing_molecular_graphics     'DIAMOND (Brandenburg, 2010)'
_computing_publication_material     'SHELXL97 (Sheldrick, 2008)'
loop_
    _atom_site_type_symbol
    _atom_site_label
    _atom_site_fract_x
    _atom_site_fract_y
    _atom_site_fract_z
    _atom_site_U_iso_or_equiv
    _atom_site_adp_type
    _atom_site_calc_flag
    _atom_site_refinement_flags
    _atom_site_occupancy
    _atom_site_disorder_assembly
    _atom_site_disorder_group
    S S1 0.46791(6) 0.19850(4) 0.39836(6) 0.0569(2) Uani d . 1 . .
    O O1 0.1824(2) 0.00687(9) -0.10877(14) 0.0636(5) Uani d . 1 . .
    O O2 0.57694(19) 0.19314(11) 0.51054(16) 0.0758(5) Uani d . 1 . .
    O O3 0.53410(19) 0.20903(10) 0.27881(16) 0.0724(5) Uani d . 1 . .
    N N1 0.0608(2) 0.20205(10) 0.44220(16) 0.0472(4) Uani d . 1 . .
    N N2 0.3156(2) 0.25469(11) 0.41859(19) 0.0611(5) Uani d . 1 . .
    N N3 0.3384(3) 0.02616(14) 0.5764(2) 0.0739(6) Uani d . 1 . .
    C C1 0.2489(4) -0.06433(17) -0.1428(3) 0.0698(8) Uani d . 1 . .
    C C2 0.2106(2) 0.03021(12) 0.01541(19) 0.0458(5) Uani d . 1 . .
    C C3 0.2867(3) -0.01266(14) 0.1123(2) 0.0521(6) Uani d . 1 . .
    C C4 0.3129(3) 0.01743(13) 0.2346(2) 0.0491(5) Uani d . 1 . .
    C C5 0.1573(3) 0.10253(13) 0.0415(2) 0.0497(5) Uani d . 1 . .
    C C6 0.1842(3) 0.13239(13) 0.1623(2) 0.0474(5) Uani d . 1 . .
    C C7 0.2636(2) 0.09019(11) 0.26096(18) 0.0395(5) Uani d . 1 . .
    C C8 0.3043(2) 0.12520(12) 0.39177(19) 0.0425(5) Uani d . 1 . .
    C C9 0.2122(2) 0.19738(12) 0.42216(19) 0.0448(5) Uani d . 1 . .
    C C10 0.3242(2) 0.06955(14) 0.4954(2) 0.0496(5) Uani d . 1 . .
    C C11 -0.0148(3) 0.27758(15) 0.4525(3) 0.0599(7) Uani d . 1 . .
    C C12 -0.0724(4) 0.3089(2) 0.3236(3) 0.0769(8) Uani d . 1 . .
    C C13 -0.0377(3) 0.13436(15) 0.4614(2) 0.0553(6) Uani d . 1 . .
    C C14 -0.0494(4) 0.1173(2) 0.6015(3) 0.0780(9) Uani d . 1 . .
    H H1A 0.226(3) -0.0650(17) -0.234(3) 0.105(10) Uiso d . 1 . .
    H H1B 0.201(3) -0.1077(16) -0.096(3) 0.085(9) Uiso d . 1 . .
    H H1C 0.364(3) -0.0633(15) -0.122(2) 0.081(9) Uiso d . 1 . .
    H H3 0.317(3) -0.0621(14) 0.100(2) 0.066(7) Uiso d . 1 . .
    H H4 0.367(2) -0.0118(12) 0.299(2) 0.055(6) Uiso d . 1 . .
    H H5 0.100(2) 0.1321(12) -0.027(2) 0.055(6) Uiso d . 1 . .
    H H6 0.153(3) 0.1815(13) 0.176(2) 0.056(7) Uiso d . 1 . .
    H H11A -0.101(3) 0.2705(13) 0.502(2) 0.068(7) Uiso d . 1 . .
    H H11B 0.064(3) 0.3094(15) 0.495(2) 0.078(9) Uiso d . 1 . .
    H H12A -0.122(3) 0.3602(18) 0.334(3) 0.095(9) Uiso d . 1 . .
    H H12B -0.152(4) 0.2716(19) 0.279(3) 0.114(12) Uiso d . 1 . .
    H H12C 0.016(4) 0.3143(15) 0.271(3) 0.088(9) Uiso d . 1 . .
    H H13A -0.139(3) 0.1458(12) 0.4177(19) 0.053(6) Uiso d . 1 . .
    H H13B 0.008(2) 0.0906(13) 0.4177(19) 0.052(6) Uiso d . 1 . .
    H H14A -0.113(4) 0.073(2) 0.613(3) 0.126(12) Uiso d . 1 . .
    H H14B -0.094(3) 0.1583(18) 0.642(3) 0.095(10) Uiso d . 1 . .
    H H14C 0.062(4) 0.1065(18) 0.653(3) 0.116(12) Uiso d . 1 . .
loop_
    _atom_site_aniso_label
    _atom_site_aniso_U_11
    _atom_site_aniso_U_22
    _atom_site_aniso_U_33
    _atom_site_aniso_U_12
    _atom_site_aniso_U_13
    _atom_site_aniso_U_23
    S1 0.0428(3) 0.0691(4) 0.0599(4) -0.0149(3) 0.0108(3) -0.0137(3)
    O1 0.0840(12) 0.0642(11) 0.0414(9) 0.0047(9) -0.0024(8) -0.0079(8)
    O2 0.0492(9) 0.1081(15) 0.0690(11) -0.0171(9) -0.0014(8) -0.0233(10)
    O3 0.0624(10) 0.0883(13) 0.0705(11) -0.0220(9) 0.0270(9) -0.0068(10)
    N1 0.0434(10) 0.0506(11) 0.0489(10) -0.0011(8) 0.0116(8) -0.0073(8)
    N2 0.0559(12) 0.0537(12) 0.0755(14) -0.0126(9) 0.0162(10) -0.0154(10)
    N3 0.0798(15) 0.0884(17) 0.0534(13) 0.0113(13) 0.0047(11) 0.0129(12)
    C1 0.092(2) 0.0672(19) 0.0505(17) -0.0020(17) 0.0059(15) -0.0149(14)
    C2 0.0466(12) 0.0514(13) 0.0392(12) -0.0049(10) 0.0033(9) -0.0013(10)
    C3 0.0619(14) 0.0448(14) 0.0492(13) 0.0077(11) 0.0032(10) -0.0051(11)
    C4 0.0510(13) 0.0524(14) 0.0428(13) 0.0089(11) -0.0011(10) 0.0024(11)
    C5 0.0563(13) 0.0506(14) 0.0417(12) 0.0046(11) 0.0010(10) 0.0066(11)
    C6 0.0517(13) 0.0415(13) 0.0495(14) 0.0046(10) 0.0072(10) 0.0021(11)
    C7 0.0355(10) 0.0430(12) 0.0405(11) -0.0034(9) 0.0066(8) -0.0013(9)
    C8 0.0371(11) 0.0492(13) 0.0415(12) -0.0022(9) 0.0054(9) -0.0042(10)
    C9 0.0437(11) 0.0491(13) 0.0422(12) -0.0050(10) 0.0064(9) -0.0074(10)
    C10 0.0447(12) 0.0619(15) 0.0421(13) 0.0007(11) 0.0040(10) -0.0062(12)
    C11 0.0602(16) 0.0581(16) 0.0635(17) 0.0092(13) 0.0169(13) -0.0099(13)
    C12 0.083(2) 0.073(2) 0.077(2) 0.0205(18) 0.0162(17) 0.0058(17)
    C13 0.0408(13) 0.0619(16) 0.0640(16) -0.0094(11) 0.0095(11) -0.0148(13)
    C14 0.085(2) 0.078(2) 0.077(2) -0.0188(19) 0.0353(18) -0.0019(17)
_geom_special_details
;
All e.s.d.'s (except the e.s.d. in the dihedral angle between two l.s. planes)
are estimated using the full covariance matrix. The cell e.s.d.'s are taken
into account individually in the estimation of e.s.d.'s in distances, angles
and torsion angles; correlations between e.s.d.'s in cell parameters are only
used when they are defined by crystal symmetry. An approximate (isotropic)
treatment of cell e.s.d.'s is used for estimating e.s.d.'s involving l.s.
planes.
;
loop_
    _geom_bond_atom_site_label_1
    _geom_bond_atom_site_label_2
    _geom_bond_site_symmetry_2
    _geom_bond_distance
    _geom_bond_publ_flag
    S1 O3 . 1.4241(17) ?
    S1 O2 . 1.4252(18) ?
    S1 N2 . 1.642(2) yes
    S1 C8 . 1.878(2) yes
    O1 C2 . 1.362(2) ?
    O1 C1 . 1.426(3) ?
    N1 C9 . 1.307(3) yes
    N1 C13 . 1.471(3) ?
    N1 C11 . 1.478(3) ?
    N2 C9 . 1.331(3) yes
    N3 C10 . 1.138(3) ?
    C1 H1A . 0.96(3) ?
    C1 H1B . 1.01(3) ?
    C1 H1C . 0.97(3) ?
    C2 C3 . 1.373(3) ?
    C2 C5 . 1.381(3) ?
    C3 C4 . 1.384(3) ?
    C3 H3 . 0.92(2) ?
    C4 C7 . 1.377(3) ?
    C4 H4 . 0.94(2) ?
    C5 C6 . 1.369(3) ?
    C5 H5 . 0.98(2) ?
    C6 C7 . 1.391(3) ?
    C6 H6 . 0.92(2) ?
    C7 C8 . 1.511(3) ?
    C8 C10 . 1.457(3) ?
    C8 C9 . 1.532(3) ?
    C11 C12 . 1.496(4) ?
    C11 H11A . 0.94(2) ?
    C11 H11B . 0.95(3) ?
    C12 H12A . 1.00(3) ?
    C12 H12B . 1.02(3) ?
    C12 H12C . 0.97(3) ?
    C13 C14 . 1.508(4) ?
    C13 H13A . 0.95(2) ?
    C13 H13B . 0.99(2) ?
    C14 H14A . 0.95(4) ?
    C14 H14B . 0.93(3) ?
    C14 H14C . 1.06(3) ?
loop_
    _geom_angle_atom_site_label_1
    _geom_angle_atom_site_label_2
    _geom_angle_atom_site_label_3
    _geom_angle_site_symmetry_1
    _geom_angle_site_symmetry_3
    _geom_angle
    _geom_angle_publ_flag
    O3 S1 O2 . . 117.38(11) ?
    O3 S1 N2 . . 113.77(11) ?
    O2 S1 N2 . . 112.54(11) ?
    O3 S1 C8 . . 113.38(10) ?
    O2 S1 C8 . . 113.47(10) ?
    N2 S1 C8 . . 80.92(9) ?
    C2 O1 C1 . . 117.5(2) ?
    C9 N1 C13 . . 122.43(19) ?
    C9 N1 C11 . . 119.8(2) ?
    C13 N1 C11 . . 117.72(19) ?
    C9 N2 S1 . . 93.77(15) ?
    O1 C1 H1A . . 102.2(18) ?
    O1 C1 H1B . . 111.1(15) ?
    H1A C1 H1B . . 115(2) ?
    O1 C1 H1C . . 109.3(16) ?
    H1A C1 H1C . . 109(2) ?
    H1B C1 H1C . . 110(2) ?
    O1 C2 C3 . . 124.6(2) ?
    O1 C2 C5 . . 115.63(19) ?
    C3 C2 C5 . . 119.7(2) ?
    C2 C3 C4 . . 119.9(2) ?
    C2 C3 H3 . . 122.2(15) ?
    C4 C3 H3 . . 117.9(15) ?
    C7 C4 C3 . . 120.9(2) ?
    C7 C4 H4 . . 120.0(13) ?
    C3 C4 H4 . . 119.1(13) ?
    C6 C5 C2 . . 120.3(2) ?
    C6 C5 H5 . . 120.4(12) ?
    C2 C5 H5 . . 119.3(12) ?
    C5 C6 C7 . . 120.7(2) ?
    C5 C6 H6 . . 118.4(14) ?
    C7 C6 H6 . . 120.8(14) ?
    C4 C7 C6 . . 118.55(19) ?
    C4 C7 C8 . . 120.69(18) ?
    C6 C7 C8 . . 120.64(19) ?
    C10 C8 C7 . . 113.72(18) ?
    C10 C8 C9 . . 115.25(17) ?
    C7 C8 C9 . . 116.52(17) ?
    C10 C8 S1 . . 113.39(14) ?
    C7 C8 S1 . . 114.70(13) ?
    C9 C8 S1 . . 78.81(12) ?
    N1 C9 N2 . . 127.0(2) ?
    N1 C9 C8 . . 126.87(18) ?
    N2 C9 C8 . . 106.11(17) ?
    N3 C10 C8 . . 179.4(2) ?
    N1 C11 C12 . . 111.7(2) ?
    N1 C11 H11A . . 106.2(15) ?
    C12 C11 H11A . . 110.1(15) ?
    N1 C11 H11B . . 106.1(16) ?
    C12 C11 H11B . . 111.2(16) ?
    H11A C11 H11B . . 111(2) ?
    C11 C12 H12A . . 109.8(16) ?
    C11 C12 H12B . . 108.9(18) ?
    H12A C12 H12B . . 111(2) ?
    C11 C12 H12C . . 110.2(17) ?
    H12A C12 H12C . . 109(2) ?
    H12B C12 H12C . . 108(2) ?
    N1 C13 C14 . . 112.2(2) ?
    N1 C13 H13A . . 104.7(13) ?
    C14 C13 H13A . . 112.1(13) ?
    N1 C13 H13B . . 108.5(12) ?
    C14 C13 H13B . . 110.8(12) ?
    H13A C13 H13B . . 108.2(17) ?
    C13 C14 H14A . . 111(2) ?
    C13 C14 H14B . . 110.7(19) ?
    H14A C14 H14B . . 109(3) ?
    C13 C14 H14C . . 113.6(17) ?
    H14A C14 H14C . . 106(3) ?
    H14B C14 H14C . . 106(3) ?
loop_
    _geom_torsion_atom_site_label_1
    _geom_torsion_atom_site_label_2
    _geom_torsion_atom_site_label_3
    _geom_torsion_atom_site_label_4
    _geom_torsion_site_symmetry_1
    _geom_torsion_site_symmetry_2
    _geom_torsion_site_symmetry_3
    _geom_torsion_site_symmetry_4
    _geom_torsion
    _geom_torsion_publ_flag
    O3 S1 N2 C9 . . . . 116.10(15) ?
    O2 S1 N2 C9 . . . . -107.28(15) ?
    C8 S1 N2 C9 . . . . 4.46(13) ?
    C1 O1 C2 C3 . . . . -5.7(3) ?
    C1 O1 C2 C5 . . . . 174.0(2) ?
    O1 C2 C3 C4 . . . . 178.3(2) ?
    C5 C2 C3 C4 . . . . -1.5(3) ?
    C2 C3 C4 C7 . . . . -0.1(3) ?
    O1 C2 C5 C6 . . . . -177.87(19) ?
    C3 C2 C5 C6 . . . . 1.9(3) ?
    C2 C5 C6 C7 . . . . -0.8(3) ?
    C3 C4 C7 C6 . . . . 1.2(3) ?
    C3 C4 C7 C8 . . . . -174.95(19) ?
    C5 C6 C7 C4 . . . . -0.7(3) ?
    C5 C6 C7 C8 . . . . 175.38(19) ?
    C4 C7 C8 C10 . . . . -28.1(3) ?
    C6 C7 C8 C10 . . . . 155.89(18) ?
    C4 C7 C8 C9 . . . . -165.80(18) ?
    C6 C7 C8 C9 . . . . 18.2(3) ?
    C4 C7 C8 S1 . . . . 104.7(2) ?
    C6 C7 C8 S1 . . . . -71.3(2) ?
    O3 S1 C8 C10 . . . . 131.15(16) ?
    O2 S1 C8 C10 . . . . -6.06(19) ?
    N2 S1 C8 C10 . . . . -116.78(16) ?
    O3 S1 C8 C7 . . . . -1.80(19) ?
    O2 S1 C8 C7 . . . . -139.02(15) ?
    N2 S1 C8 C7 . . . . 110.27(16) ?
    O3 S1 C8 C9 . . . . -116.00(13) ?
    O2 S1 C8 C9 . . . . 106.78(13) ?
    N2 S1 C8 C9 . . . . -3.94(12) ?
    C13 N1 C9 N2 . . . . -171.6(2) ?
    C11 N1 C9 N2 . . . . 5.4(3) ?
    C13 N1 C9 C8 . . . . 11.5(3) ?
    C11 N1 C9 C8 . . . . -171.5(2) ?
    S1 N2 C9 N1 . . . . 176.98(19) ?
    S1 N2 C9 C8 . . . . -5.62(17) ?
    C10 C8 C9 N1 . . . . -66.9(3) ?
    C7 C8 C9 N1 . . . . 70.2(3) ?
    S1 C8 C9 N1 . . . . -177.6(2) ?
    C10 C8 C9 N2 . . . . 115.7(2) ?
    C7 C8 C9 N2 . . . . -107.2(2) ?
    S1 C8 C9 N2 . . . . 5.00(15) ?
    C9 N1 C11 C12 . . . . 85.4(3) ?
    C13 N1 C11 C12 . . . . -97.4(3) ?
    C9 N1 C13 C14 . . . . 96.4(3) ?
    C11 N1 C13 C14 . . . . -80.6(3) ?
