# Supplementary material for: A new monoclinic polymorph of 3-diethyl­amino-4-(4-meth­oxy­phen­yl)-1,1-dioxo-4H-1λ6,2-thia­zete-4-carbonitrile
Source: Acta Crystallogr Sect E Struct Rep Online. 2010 Jul 17;66(Pt 8):o2032–3. doi: 10.1107/S1600536810027558 (PMC3007251; doi:10.1107/S1600536810027558)
Supplement: Supplementary file 2 [file e-66-o2032-Isup2.hkl]

#
# h,k,l, Fc-squared, Fo-squared, sigma(Fo-squared) and status flag
#
data_I
_shelx_title ' mc70i8b_RT_si in P2(1)/n'
_shelx_refln_list_code          4
_shelx_F_calc_maximum      172.53
_exptl_crystal_F_000       648.00
_reflns_d_resolution_high  0.8292
 
loop_
 _symmetry_equiv_pos_as_xyz
 'x, y, z'
 '-x+1/2, y+1/2, -z+1/2'
 '-x, -y, -z'
 'x-1/2, -y-1/2, z-1/2'
 
_cell_length_a     8.3853
_cell_length_b    17.5545
_cell_length_c    10.4580
_cell_angle_alpha  90.000
_cell_angle_beta   95.072
_cell_angle_gamma  90.000
 
_shelx_F_squared_multiplier     1.000
 
loop_
 _refln_index_h
 _refln_index_k
 _refln_index_l
 _refln_F_squared_calc
 _refln_F_squared_meas
 _refln_F_squared_sigma
 _refln_observed_status
   2   0   0      317.32      349.56      5.45 o
   4   0   0     2816.46     2823.86     27.17 o
   6   0   0      468.46      468.82     13.99 o
   8   0   0      606.57      570.39     19.75 o
  10   0   0        3.50       -3.78      8.85 o
   1   1   0      155.95      154.58      3.46 o
   2   1   0      186.21      157.81      3.26 o
   3   1   0       58.10       73.18      2.32 o
   4   1   0        0.24        6.49      1.76 o
   5   1   0       43.34       38.88      3.40 o
   6   1   0      280.01      278.49      6.41 o
   7   1   0        0.14       -0.69      3.71 o
   8   1   0      262.94      279.14      8.69 o
   9   1   0        0.78       -4.77      5.34 o
  10   1   0       63.05       73.42      8.95 o
   0   2   0     1564.92     1613.91     17.08 o
   1   2   0     7981.33     7849.45     47.40 o
   2   2   0    29765.30    29166.67    174.99 o
   3   2   0      691.86      751.54      8.42 o
   4   2   0      530.80      530.68      7.18 o
   5   2   0      145.14      132.52      4.33 o
   6   2   0       70.09       76.10      8.70 o
   7   2   0      262.35      242.75      7.80 o
   8   2   0       13.79        7.78      4.80 o
   9   2   0        0.29        2.63      4.74 o
  10   2   0       15.16       13.25      6.48 o
   1   3   0     1740.20     1786.83     12.37 o
   2   3   0       46.77       61.10      2.06 o
   3   3   0     3605.98     3499.26     26.15 o
   4   3   0      118.56      130.09      3.92 o
   5   3   0        0.95       -1.70      2.44 o
   6   3   0       20.07       31.35      3.59 o
   7   3   0        2.54        6.08      3.66 o
   8   3   0       55.34       69.40      7.86 o
   9   3   0        6.56        6.35      5.10 o
   0   4   0     3347.68     3295.63     28.34 o
   1   4   0       86.62      116.52      2.56 o
   2   4   0      242.09      253.30      5.78 o
   3   4   0      107.38      105.95      3.18 o
   4   4   0       71.29       72.04      3.26 o
   5   4   0      884.50      901.64     11.47 o
   6   4   0       73.56       73.89      4.22 o
   7   4   0       63.76       60.60      6.05 o
   8   4   0       24.80       19.91      5.27 o
   9   4   0       80.35       80.78      7.10 o
   1   5   0    14857.15    14741.76     82.47 o
   2   5   0      445.91      469.65      8.94 o
   3   5   0     3537.01     3583.13     25.15 o
   4   5   0      623.36      646.34      8.57 o
   5   5   0       15.00       20.15      3.86 o
   6   5   0       47.51       49.59      4.58 o
   7   5   0      116.46      121.20      6.08 o
   8   5   0        3.26        3.92      4.75 o
   9   5   0       49.86       40.84      6.49 o
   0   6   0     1138.73     1165.64     17.81 o
   1   6   0      151.43      147.50      3.45 o
   2   6   0      288.43      315.72      4.40 o
   3   6   0      926.69      966.72      9.86 o
   4   6   0        5.23        2.67      3.05 o
   5   6   0      457.45      463.67      7.64 o
   6   6   0        0.77        2.98      3.59 o
   7   6   0      358.72      369.60     10.44 o
   8   6   0       45.83       36.53      6.33 o
   9   6   0       75.77       99.34      7.99 o
   1   7   0     5456.05     5275.64     32.40 o
   2   7   0      236.08      279.20      4.99 o
   3   7   0     1143.48     1165.00     11.58 o
   4   7   0       40.74       47.55      2.94 o
   5   7   0      100.78      117.83      5.61 o
   6   7   0      178.08      180.99      6.95 o
   7   7   0       24.78       23.77      4.65 o
   8   7   0      241.59      241.82      8.68 o
   9   7   0       33.29       33.70      7.21 o
   0   8   0       56.09       44.06      3.93 o
   1   8   0        1.22       -0.96      1.98 o
   2   8   0     2649.03     2733.76     19.20 o
   3   8   0      151.09      165.15      5.26 o
   4   8   0      226.76      218.96      5.37 o
   5   8   0      263.52      278.46      7.91 o
   6   8   0      286.46      287.56      8.59 o
   7   8   0        0.05        0.97      4.05 o
   8   8   0       32.62       40.06      5.54 o
   9   8   0       55.22       65.75      7.17 o
   1   9   0        0.20        0.79      2.16 o
   2   9   0      422.33      463.26      8.64 o
   3   9   0      292.85      311.10      9.37 o
   4   9   0        1.43        6.67      3.06 o
   5   9   0       23.10       20.49      4.21 o
   6   9   0       22.15       30.38      5.46 o
   7   9   0       10.20        6.87      5.13 o
   8   9   0        6.87       10.89      4.85 o
   9   9   0       10.52        0.12      5.99 o
   0  10   0     5438.26     5572.44     50.36 o
   1  10   0      599.56      655.78      8.14 o
   2  10   0      864.55      836.81     10.02 o
   3  10   0       50.78       58.77      3.86 o
   4  10   0      337.61      336.81      7.28 o
   5  10   0      126.19      119.76      6.12 o
   6  10   0        7.74        7.59      4.32 o
   7  10   0        4.12       -2.67      4.17 o
   8  10   0       10.48       11.14      5.31 o
   1  11   0      119.86      112.91      4.21 o
   2  11   0      166.55      170.30      4.83 o
   3  11   0       39.21       37.35      3.75 o
   4  11   0      268.04      274.56      7.99 o
   5  11   0        9.22        9.96      4.14 o
   6  11   0        1.00       -3.75      3.75 o
   7  11   0       45.96       42.14      5.54 o
   8  11   0       69.76       60.88      6.14 o
   0  12   0      989.53     1007.43     15.77 o
   1  12   0      640.62      633.81      8.85 o
   2  12   0     1164.58     1192.00     12.36 o
   3  12   0       18.18       18.15      3.63 o
   4  12   0      109.49      112.68      6.96 o
   5  12   0       45.65       42.02      5.20 o
   6  12   0        0.00        1.16      4.36 o
   7  12   0       45.54       49.03      6.45 o
   8  12   0       49.67       38.38      5.82 o
   1  13   0       90.39       85.78      4.44 o
   2  13   0        0.52       -3.31      3.85 o
   3  13   0       95.29      113.05      5.37 o
   4  13   0       31.45       45.00      5.03 o
   5  13   0        9.65        5.88      4.77 o
   6  13   0        3.69       -3.34      4.37 o
   7  13   0        9.54        0.54      7.14 o
   0  14   0      148.25      170.99     10.38 o
   1  14   0        1.47       -1.72      3.37 o
   2  14   0       25.39       35.32      4.35 o
   3  14   0       13.91       12.09      3.89 o
   4  14   0       42.68       41.96      5.21 o
   5  14   0       18.41       19.48      5.03 o
   6  14   0        0.53        0.81      4.64 o
   7  14   0       50.97       52.33      6.35 o
   1  15   0       69.58       68.68      4.65 o
   2  15   0        4.15        2.61      3.91 o
   3  15   0       13.50       22.67      4.82 o
   4  15   0        0.19       -2.59      4.27 o
   5  15   0       14.16       19.17      5.01 o
   6  15   0       19.47       20.30      5.30 o
   7  15   0        0.04       -6.05      7.61 o
   0  16   0      254.99      240.21      9.72 o
   1  16   0      133.70      145.75      6.33 o
   2  16   0        0.87       -0.81      3.85 o
   3  16   0        0.40        3.91      4.07 o
   4  16   0        0.79       -4.31      4.31 o
   5  16   0       16.32       17.83      7.58 o
   6  16   0       12.48        0.72      5.94 o
   1  17   0       28.22       35.76      5.16 o
   2  17   0       20.35       13.01      4.45 o
   3  17   0       16.45       17.46      5.54 o
   4  17   0        0.23        0.93      5.38 o
   5  17   0        0.01        2.40      7.10 o
   6  17   0        4.58        3.98      5.99 o
   0  18   0      294.36      277.17     25.13 o
   1  18   0        5.86        2.50      4.93 o
   2  18   0        0.04       -0.86      4.96 o
   3  18   0        2.19       -3.24      5.08 o
   4  18   0       20.41       28.76      6.38 o
   5  18   0       53.52       49.43      7.02 o
   1  19   0        0.30        2.52      5.12 o
   2  19   0        1.41       10.89      5.48 o
   3  19   0        9.82       19.78      6.47 o
   4  19   0        5.53       -4.47      5.97 o
   0  20   0       17.54       20.95      9.03 o
   1  20   0       14.20       -0.47      6.07 o
   2  20   0       20.86        7.61      5.63 o
   3  20   0       17.33       20.26      6.67 o
   1  21   0        0.53       -5.76      5.76 o
  -9   0   1       66.49       57.11     14.42 o
  -7   0   1      250.46      255.03     11.06 o
  -5   0   1     1244.28     1255.11     15.88 o
  -3   0   1    11300.68    12102.54    100.59 o
  -1   0   1     9052.94     9295.33     73.23 o
   1   0   1      933.68      825.14     15.02 o
   3   0   1     2737.75     2789.86     26.06 o
   5   0   1      375.43      362.64      8.18 o
   7   0   1       77.99       77.46      7.60 o
   9   0   1       29.02       33.96     11.00 o
 -10   1   1        0.01       -0.29      7.64 o
  -9   1   1       11.32        9.04      5.24 o
  -8   1   1       44.22       40.15      4.89 o
  -7   1   1      147.53      133.98      6.45 o
  -6   1   1      183.35      183.98      5.43 o
  -5   1   1       69.82       70.36      2.90 o
  -4   1   1      665.09      667.67      7.02 o
  -3   1   1     4001.03     3818.18     25.90 o
  -2   1   1     6271.25     6132.55     35.34 o
  -1   1   1       17.90       13.48      1.01 o
   0   1   1      149.60      163.45      2.70 o
   1   1   1     3009.97     2987.69     17.86 o
   2   1   1     3541.31     3421.92     20.97 o
   3   1   1       11.70       22.26      1.96 o
   4   1   1      383.17      408.75      5.61 o
   5   1   1      486.40      504.26      6.74 o
   6   1   1       93.70       97.16      4.62 o
   7   1   1      255.52      249.65      7.83 o
   8   1   1        0.91       -2.99      4.33 o
   9   1   1        4.02       11.91      6.48 o
 -10   2   1       21.02       25.60      7.11 o
  -9   2   1        1.14        0.88      4.64 o
  -8   2   1      272.22      253.89     15.20 o
  -7   2   1       45.56       51.01      4.91 o
  -6   2   1       97.97      101.29      5.02 o
  -5   2   1       88.99      105.31      4.96 o
  -4   2   1     2538.21     2595.58     24.00 o
  -3   2   1     1302.89     1203.33      9.48 o
  -2   2   1     7378.41     7363.06     42.19 o
  -1   2   1        0.92       -1.28      1.28 o
   0   2   1     7009.97     7025.79     45.07 o
   1   2   1      324.86      320.45      3.36 o
   2   2   1      165.26      152.21      4.34 o
   3   2   1     1617.61     1558.42     12.22 o
   4   2   1       24.35       13.10      2.03 o
   5   2   1       36.35       33.70      2.62 o
   6   2   1      398.04      386.14      7.67 o
   7   2   1       35.93       38.33      4.82 o
   8   2   1      165.80      183.95      9.36 o
   9   2   1       15.47       17.74      5.39 o
 -10   3   1       16.89       19.94      6.27 o
  -9   3   1       74.58       80.78      7.16 o
  -8   3   1       11.97       11.94      4.74 o
  -7   3   1       30.82       37.83      4.01 o
  -6   3   1      260.85      250.07      6.48 o
  -5   3   1        2.36        6.81      2.57 o
  -4   3   1     2694.33     2589.07     19.97 o
  -3   3   1       42.63       41.04      1.82 o
  -2   3   1      633.27      668.39      6.13 o
  -1   3   1        9.35        8.93      1.36 o
   0   3   1    16457.37    16293.19     90.56 o
   1   3   1      723.36      734.95      6.35 o
   2   3   1     3691.90     3708.85     22.83 o
   3   3   1      545.71      521.32      5.89 o
   4   3   1      265.66      272.61      4.24 o
   5   3   1      293.72      267.87      6.50 o
   6   3   1        6.67        8.71      3.26 o
   7   3   1      346.78      361.06      8.91 o
   8   3   1      219.21      204.32      8.76 o
   9   3   1        0.06       -2.40      4.94 o
  -9   4   1       24.74       19.88      5.61 o
  -8   4   1      274.52      280.48      9.92 o
  -7   4   1        3.18       -2.23      3.61 o
  -6   4   1      207.52      189.92      5.80 o
  -5   4   1       23.56       21.58      3.14 o
  -4   4   1      125.36      115.22      4.14 o
  -3   4   1       62.18       55.86      2.26 o
  -2   4   1    11826.03    11902.70     71.61 o
  -1   4   1      103.03       88.82      2.37 o
   0   4   1      317.04      310.34      4.06 o
   1   4   1     2238.96     2265.22     15.72 o
   2   4   1      206.60      241.72      4.48 o
   3   4   1       17.69       14.48      1.69 o
   4   4   1      702.31      670.41      8.33 o
   5   4   1        0.13       -2.57      2.57 o
   6   4   1       79.37       84.76      4.42 o
   7   4   1        2.00        7.10      4.67 o
   8   4   1       69.16       89.22      6.99 o
   9   4   1       11.33        7.29      5.00 o
  -9   5   1        4.81        7.12      5.15 o
  -8   5   1       40.97       46.98      6.04 o
  -7   5   1       59.90       58.18      5.09 o
  -6   5   1       10.61       18.81      3.36 o
  -5   5   1       98.65      105.65      4.33 o
  -4   5   1      190.01      208.97      6.01 o
  -3   5   1      421.34      419.50      5.47 o
  -2   5   1     1615.35     1578.66     11.76 o
  -1   5   1      926.17      897.53      7.77 o
   0   5   1      851.26      838.44      7.30 o
   1   5   1     2923.34     2927.17     18.81 o
   2   5   1      942.26      982.62      9.40 o
   3   5   1        4.96        4.43      2.02 o
   4   5   1       48.02       44.85      2.79 o
   5   5   1        4.47        2.43      2.73 o
   6   5   1       87.62       80.63      5.17 o
   7   5   1       18.87       13.72      4.17 o
   8   5   1      100.53       79.78      7.17 o
   9   5   1        6.64        7.57      5.60 o
  -9   6   1       11.53       16.60      5.96 o
  -8   6   1       39.13       49.70      6.23 o
  -7   6   1       51.02       53.07      5.08 o
  -6   6   1        4.02        6.63      4.03 o
  -5   6   1        0.66        2.29      2.93 o
  -4   6   1     1247.47     1205.87     13.89 o
  -3   6   1      402.40      435.60      7.28 o
  -2   6   1     4287.61     4588.92     28.60 o
  -1   6   1      110.69       98.86      2.90 o
   0   6   1      356.13      309.60      4.65 o
   1   6   1      282.65      284.78      4.33 o
   2   6   1      235.85      206.41      5.03 o
   3   6   1      538.00      550.60      7.36 o
   4   6   1       13.47       15.80      2.37 o
   5   6   1       20.03       25.81      4.49 o
   6   6   1       20.92       23.56      4.23 o
   7   6   1        0.56       -2.03      4.75 o
   8   6   1       40.36       45.34      8.64 o
   9   6   1       16.17       11.86      5.60 o
  -9   7   1      180.86      196.67     12.17 o
  -8   7   1       32.98       30.41      5.34 o
  -7   7   1        1.75        2.57      3.99 o
  -6   7   1       11.53        7.81      4.12 o
  -5   7   1       28.88       26.79      3.95 o
  -4   7   1      129.83      114.60      3.64 o
  -3   7   1        8.51        7.79      2.06 o
  -2   7   1      422.76      526.13      6.86 o
  -1   7   1       27.56       23.27      2.21 o
   0   7   1     1825.28     1814.09     13.60 o
   1   7   1        0.05       -1.17      1.71 o
   2   7   1      248.38      260.32      5.26 o
   3   7   1      580.67      616.14      8.14 o
   4   7   1       19.84       19.06      2.95 o
   5   7   1       93.68       93.91      5.36 o
   6   7   1       11.41       17.09      5.32 o
   7   7   1      276.48      300.24      8.97 o
   8   7   1      149.31      160.14      8.70 o
   9   7   1       69.21       72.58      9.79 o
  -9   8   1       46.02       62.64      7.38 o
  -8   8   1       27.32       26.84      7.31 o
  -7   8   1       34.44       32.52      6.68 o
  -6   8   1       19.14       18.89      4.85 o
  -5   8   1        0.62       -2.77      3.36 o
  -4   8   1       32.60       40.57      2.74 o
  -3   8   1     2878.95     3041.67     21.37 o
  -2   8   1      510.45      500.40      6.59 o
  -1   8   1        3.32       17.68      2.37 o
   0   8   1     1136.81     1202.28     10.65 o
   1   8   1     1851.58     1846.31     14.26 o
   2   8   1      151.30      161.34      3.72 o
   3   8   1     1066.37     1079.82     15.15 o
   4   8   1      398.27      385.03      7.13 o
   5   8   1       67.07       81.15      7.31 o
   6   8   1      147.99      132.48      7.28 o
   7   8   1       17.53       16.95      4.64 o
   8   8   1       83.86       87.10      6.59 o
   9   8   1       54.52       48.60      7.19 o
  -9   9   1       34.80       41.69      7.65 o
  -8   9   1       33.03       31.86      5.92 o
  -7   9   1       74.48       66.89      6.41 o
  -6   9   1       59.89       47.21      5.11 o
  -5   9   1      255.47      229.77     11.26 o
  -4   9   1        6.44       13.43      3.44 o
  -3   9   1      130.92      129.80      4.06 o
  -2   9   1      455.55      454.91      6.97 o
  -1   9   1        0.07        3.36      2.32 o
   0   9   1      102.69      112.33      3.66 o
   1   9   1      475.16      464.14      6.50 o
   2   9   1       92.83       98.50      3.39 o
   3   9   1      389.03      408.19      8.94 o
   4   9   1      282.09      280.42      6.49 o
   5   9   1      709.92      722.93     12.53 o
   6   9   1      180.57      190.86      7.56 o
   7   9   1      234.12      250.69     14.07 o
   8   9   1        0.19        3.12      4.69 o
   9   9   1       53.77       61.56      7.69 o
  -8  10   1        8.70        2.03      4.24 o
  -7  10   1       75.86       84.31      6.18 o
  -6  10   1        8.64       11.46      4.26 o
  -5  10   1       99.82       96.84      5.68 o
  -4  10   1        1.03       -0.16      2.94 o
  -3  10   1       98.35       86.92      3.86 o
  -2  10   1       91.39      103.44      4.20 o
  -1  10   1      644.27      653.20      8.26 o
   0  10   1        0.07        3.12      2.43 o
   1  10   1       24.34       13.78      2.61 o
   2  10   1      571.22      538.90      7.18 o
   3  10   1      356.30      377.95      7.50 o
   4  10   1      105.69      107.99      7.80 o
   5  10   1      224.74      227.18     11.44 o
   6  10   1      160.71      140.45      7.74 o
   7  10   1       32.45       17.64      5.08 o
   8  10   1      117.84      107.69      7.32 o
  -8  11   1       14.70       15.56      5.73 o
  -7  11   1        2.80        0.71      4.60 o
  -6  11   1       38.79       50.71      5.46 o
  -5  11   1       40.62       31.08      4.74 o
  -4  11   1        0.01        5.71      4.26 o
  -3  11   1       37.82       42.37      3.46 o
  -2  11   1      315.17      309.72      6.75 o
  -1  11   1      479.93      488.93      8.34 o
   0  11   1       28.26       24.51      3.17 o
   1  11   1       13.10        7.84      2.82 o
   2  11   1        0.60        4.73      2.63 o
   3  11   1      470.36      469.70      8.54 o
   4  11   1      319.86      299.56     12.06 o
   5  11   1      294.06      275.64      8.62 o
   6  11   1       36.96       23.32      4.86 o
   7  11   1       16.25       26.53      5.76 o
   8  11   1        5.70        7.26      5.02 o
  -8  12   1       18.41       25.83      5.68 o
  -7  12   1       26.43       35.27      5.66 o
  -6  12   1        0.77        1.12      4.26 o
  -5  12   1        5.10        0.95      4.04 o
  -4  12   1       91.69       83.70      7.02 o
  -3  12   1       62.43       65.74      4.40 o
  -2  12   1        0.54        1.77      2.95 o
  -1  12   1        0.13       -0.53      3.02 o
   0  12   1        1.44        1.19      3.02 o
   1  12   1       11.96       14.37      3.13 o
   2  12   1       33.46       31.76      3.75 o
   3  12   1        0.29       -1.17      3.31 o
   4  12   1        8.25       14.99      4.34 o
   5  12   1        1.32       -2.11      3.95 o
   6  12   1       55.17       66.69      5.87 o
   7  12   1       74.26       65.76      6.34 o
   8  12   1       33.33       36.14      5.85 o
  -7  13   1        0.16        2.35      4.67 o
  -6  13   1        0.80       -2.19      6.34 o
  -5  13   1       43.77       40.69      5.12 o
  -4  13   1      254.72      233.02      9.89 o
  -3  13   1      112.26      108.39      5.37 o
  -2  13   1       28.44       23.29      3.57 o
  -1  13   1        3.79       -2.73      3.16 o
   0  13   1      934.82      886.17     10.95 o
   1  13   1       93.68      101.10      4.57 o
   2  13   1      375.85      361.03      8.25 o
   3  13   1      146.60      146.84      5.88 o
   4  13   1       60.40       64.43      6.72 o
   5  13   1        1.28        2.03      4.24 o
   6  13   1        0.80       -4.29      4.29 o
   7  13   1        4.99        0.85      4.95 o
  -7  14   1        0.85       -4.75      4.75 o
  -6  14   1        0.12       -4.83      4.83 o
  -5  14   1        9.93       10.33      4.71 o
  -4  14   1        0.31        3.84      4.36 o
  -3  14   1       20.34       22.82      4.09 o
  -2  14   1       24.45       25.57      4.15 o
  -1  14   1       88.36       86.71      4.69 o
   0  14   1      235.12      235.88      9.16 o
   1  14   1       10.93        4.74      3.43 o
   2  14   1        0.72        3.69      3.83 o
   3  14   1        1.12        1.17      3.58 o
   4  14   1      117.61      124.58      6.71 o
   5  14   1       16.24        5.15      4.68 o
   6  14   1       95.42       90.54      6.85 o
   7  14   1        1.20       -2.21      6.05 o
  -7  15   1        0.10       -2.12      5.09 o
  -6  15   1       22.04       16.90      5.29 o
  -5  15   1        3.71        6.18      4.76 o
  -4  15   1       64.94       69.40      5.75 o
  -3  15   1       33.93       31.60      4.40 o
  -2  15   1      131.76      127.69      5.78 o
  -1  15   1       10.55        8.31      3.73 o
   0  15   1      629.46      621.46      9.85 o
   1  15   1        0.76       -1.83      3.63 o
   2  15   1       78.76       76.13      5.18 o
   3  15   1        8.34       15.12      4.16 o
   4  15   1       53.33       40.73      6.18 o
   5  15   1        1.30        1.89      5.28 o
   6  15   1        0.35       -0.98      5.47 o
  -6  16   1       19.10       27.32      5.76 o
  -5  16   1        5.11        3.28      4.96 o
  -4  16   1       51.71       45.67      5.67 o
  -3  16   1        9.37       17.35      4.40 o
  -2  16   1        2.54        0.62      3.86 o
  -1  16   1       19.77       12.10      3.89 o
   0  16   1      181.90      195.75      6.72 o
   1  16   1       26.60       25.44      5.12 o
   2  16   1       61.16       62.49      5.87 o
   3  16   1        2.32       14.60      4.69 o
   4  16   1       21.56       20.52      5.82 o
   5  16   1       53.76       65.56      7.11 o
   6  16   1       46.90       61.52      8.98 o
  -6  17   1        0.67        2.78      6.01 o
  -5  17   1        5.34        0.45      5.21 o
  -4  17   1       23.44       28.03      6.00 o
  -3  17   1       13.45       -0.28      5.13 o
  -2  17   1       16.66       20.00      4.96 o
  -1  17   1       59.00       50.32      5.47 o
   0  17   1      100.42      115.82      6.02 o
   1  17   1      114.74      107.34      6.58 o
   2  17   1       25.74       23.68      5.02 o
   3  17   1       11.44       11.34      5.48 o
   4  17   1        0.52        0.17      5.22 o
   5  17   1        6.37       -0.57      5.61 o
  -5  18   1       49.04       49.64      8.09 o
  -4  18   1        0.94        6.00      5.59 o
  -3  18   1        1.58       -2.01      5.02 o
  -2  18   1       38.96       54.89      6.45 o
  -1  18   1      155.05      163.85      7.60 o
   0  18   1       28.34       31.67      7.45 o
   1  18   1        2.48        3.13      4.78 o
   2  18   1        0.28        0.66      4.70 o
   3  18   1       43.97       47.52      6.78 o
   4  18   1       41.82       40.00      9.14 o
   5  18   1        5.86        5.18      6.14 o
  -4  19   1        0.27        2.37      6.59 o
  -3  19   1        0.50       -5.68      5.68 o
  -2  19   1        2.02        8.15      6.85 o
  -1  19   1        2.21       -0.46      4.87 o
   0  19   1        2.00       -0.84      4.90 o
   1  19   1        0.07        2.20      4.92 o
   2  19   1        1.56        1.51      4.82 o
   3  19   1       59.41       81.05     10.00 o
   4  19   1        3.61       14.70      6.10 o
  -3  20   1       39.20       53.79      8.13 o
  -2  20   1        0.91       -1.61      5.66 o
  -1  20   1        9.41       16.15      6.56 o
   0  20   1        5.59        1.04      5.96 o
   1  20   1       17.65       17.63      5.88 o
   2  20   1       18.53       22.85      6.02 o
   3  20   1       17.83       19.37      7.51 o
  -1  21   1        2.50        5.47      6.56 o
   0  21   1        0.05       -4.88      6.18 o
 -10   0   2       23.33       35.26      9.99 o
  -8   0   2       15.51       13.12      6.24 o
  -6   0   2      504.15      510.38     10.40 o
  -4   0   2       77.12       63.84      7.83 o
  -2   0   2     1266.40     1094.54     11.98 o
   0   0   2    13557.81    13333.15    104.85 o
   2   0   2       83.53       85.77      3.71 o
   4   0   2      646.79      591.73     12.32 o
   6   0   2       19.48        9.59      4.23 o
   8   0   2      553.03      529.12     17.56 o
 -10   1   2       33.30       38.52      9.83 o
  -9   1   2        0.68       -4.23      4.23 o
  -8   1   2      521.66      474.14     10.93 o
  -7   1   2       99.58      102.14      5.70 o
  -6   1   2        8.66        5.24      3.39 o
  -5   1   2       82.77       74.44      3.01 o
  -4   1   2     1488.55     1488.37     12.03 o
  -3   1   2      110.29      107.77      2.94 o
  -2   1   2     3400.29     3101.69     19.36 o
  -1   1   2       17.61       19.40      1.57 o
   0   1   2    12429.75    11873.91     66.42 o
   1   1   2     1493.95     1414.29     10.59 o
   2   1   2     1392.11     1203.75      9.54 o
   3   1   2        8.68        7.46      1.93 o
   4   1   2      707.12      662.52      7.59 o
   5   1   2      658.74      701.71      8.42 o
   6   1   2      246.22      227.43      6.30 o
   7   1   2       15.90       15.84      4.23 o
   8   1   2       64.09       67.88     10.40 o
   9   1   2       15.14        8.36      5.69 o
 -10   2   2        7.80        2.38      6.46 o
  -9   2   2        7.89        8.50      5.13 o
  -8   2   2       96.80      100.63      6.11 o
  -7   2   2      101.57      124.14      7.91 o
  -6   2   2      114.13      105.56      4.58 o
  -5   2   2      921.88      903.90      9.25 o
  -4   2   2       40.05       46.13      2.49 o
  -3   2   2       61.01       49.24      2.30 o
  -2   2   2     5563.82     5491.68     34.28 o
  -1   2   2     2570.75     2494.82     15.65 o
   0   2   2      747.11      715.71      6.39 o
   1   2   2     4400.82     4156.56     24.93 o
   2   2   2     1422.26     1516.21     11.31 o
   3   2   2       13.80       20.39      2.10 o
   4   2   2      449.03      497.51      6.77 o
   5   2   2       40.50       40.44      3.96 o
   6   2   2      737.64      686.70     11.09 o
   7   2   2       83.24       73.62      7.21 o
   8   2   2      159.12      168.14     11.58 o
   9   2   2        1.94       -3.84      6.01 o
  -9   3   2       54.38       61.17      6.64 o
  -8   3   2       43.48       48.74      6.42 o
  -7   3   2      100.95       90.83      4.89 o
  -6   3   2        1.68        3.28      2.84 o
  -5   3   2     1194.55     1198.62     11.00 o
  -4   3   2      651.56      648.29      7.17 o
  -3   3   2       78.03       73.89      2.75 o
  -2   3   2      567.74      520.11      5.58 o
  -1   3   2      385.56      396.01      4.38 o
   0   3   2    13320.09    13099.81     84.55 o
   1   3   2     1533.02     1544.82     10.95 o
   2   3   2      163.35      148.03      3.95 o
   3   3   2     1082.16     1034.94      9.21 o
   4   3   2        6.72        4.98      2.55 o
   5   3   2      453.78      451.42      9.14 o
   6   3   2       71.90       74.81      4.49 o
   7   3   2      153.23      139.68      6.67 o
   8   3   2        4.80       -0.43      4.82 o
   9   3   2        0.08        4.52      5.11 o
  -9   4   2      126.90      132.82      8.26 o
  -8   4   2       19.46       26.19      5.30 o
  -7   4   2       39.83       43.82      4.59 o
  -6   4   2      120.33      126.26      5.08 o
  -5   4   2      177.82      178.62      5.22 o
  -4   4   2     2221.75     2141.70     15.90 o
  -3   4   2     1327.70     1285.97     10.59 o
  -2   4   2     3674.58     3943.70     24.54 o
  -1   4   2     4507.02     4358.44     26.37 o
   0   4   2      143.61      147.23      3.51 o
   1   4   2      695.69      619.90      5.99 o
   2   4   2      117.75      118.62      2.95 o
   3   4   2      642.30      573.63      6.50 o
   4   4   2      834.72      818.44     10.06 o
   5   4   2      717.37      680.45      8.02 o
   6   4   2        0.09       -3.40      3.40 o
   7   4   2      160.86      150.90      6.98 o
   8   4   2        5.29        0.56      4.80 o
   9   4   2       20.14       23.56      6.95 o
  -9   5   2       92.82      110.06      8.07 o
  -8   5   2       56.16       52.16      6.04 o
  -7   5   2      574.61      547.77     11.14 o
  -6   5   2      124.91      131.07      5.31 o
  -5   5   2       39.83       33.81      3.48 o
  -4   5   2       17.79       12.80      2.23 o
  -3   5   2     2454.13     2484.45     17.55 o
  -2   5   2       14.37       21.24      2.16 o
  -1   5   2      255.42      229.52      4.01 o
   0   5   2       17.53       12.82      1.76 o
   1   5   2        7.64        8.38      1.63 o
   2   5   2       73.01       68.75      2.98 o
   3   5   2      283.77      273.38      5.14 o
   4   5   2        0.01        0.89      2.03 o
   5   5   2      594.14      582.70      8.72 o
   6   5   2       23.11       18.90      4.35 o
   7   5   2       68.41       67.26      5.81 o
   8   5   2        2.94        0.42      4.65 o
   9   5   2       32.00       48.34      6.73 o
  -9   6   2       37.53       45.23      6.77 o
  -8   6   2      109.56      109.31      7.50 o
  -7   6   2       30.41       30.65      4.58 o
  -6   6   2      325.76      305.05      8.35 o
  -5   6   2      489.45      501.00      8.45 o
  -4   6   2     2278.92     2354.29     17.55 o
  -3   6   2     2955.96     3013.75     20.76 o
  -2   6   2      485.75      512.06      6.21 o
  -1   6   2      133.45      164.28      3.96 o
   0   6   2        5.62        7.21      1.84 o
   1   6   2     1630.94     1528.32     11.69 o
   2   6   2      499.59      475.67      5.76 o
   3   6   2     2701.98     2650.41     21.86 o
   4   6   2      288.37      278.64      8.26 o
   5   6   2      256.78      274.05      7.95 o
   6   6   2      154.18      143.28      7.91 o
   7   6   2      326.55      337.34     11.75 o
   8   6   2        1.97        5.18      5.02 o
   9   6   2       40.44       42.87      8.00 o
  -9   7   2       12.45       21.13      6.36 o
  -8   7   2       41.29       40.36      7.01 o
  -7   7   2      156.60      143.21      7.43 o
  -6   7   2       87.00       91.04      6.07 o
  -5   7   2      718.80      695.92     10.21 o
  -4   7   2      241.01      229.45      4.92 o
  -3   7   2       51.43       45.77      2.77 o
  -2   7   2     2395.29     2406.80     17.41 o
  -1   7   2     1270.70     1260.66     10.70 o
   0   7   2      656.09      664.18      7.95 o
   1   7   2      134.66      137.02      3.50 o
   2   7   2      133.54      110.21      3.18 o
   3   7   2       58.56       50.49      3.85 o
   4   7   2      154.39      142.91      5.98 o
   5   7   2      394.00      385.63      9.05 o
   6   7   2      118.27      114.39      6.54 o
   7   7   2       32.56       38.45      5.23 o
   8   7   2       51.96       47.34      6.48 o
   9   7   2       72.06       76.27      7.68 o
  -9   8   2       38.74       32.24      7.34 o
  -8   8   2       17.35       25.60      5.46 o
  -7   8   2       41.66       33.29      5.50 o
  -6   8   2       18.72       17.69      4.26 o
  -5   8   2        8.24       13.44      3.85 o
  -4   8   2      312.50      311.61      6.52 o
  -3   8   2       83.18      115.05      3.82 o
  -2   8   2        8.35        1.66      2.19 o
  -1   8   2      846.99      842.43      8.68 o
   0   8   2       20.86       25.25      2.41 o
   1   8   2      735.46      677.54      7.56 o
   2   8   2        1.25        2.08      1.88 o
   3   8   2      731.68      770.08     10.79 o
   4   8   2      484.46      474.54      8.08 o
   5   8   2        2.06        0.39      4.14 o
   6   8   2       21.81       21.72      4.57 o
   7   8   2      305.62      289.69      9.20 o
   8   8   2       98.58       96.53      6.92 o
   9   8   2        9.62       10.08      7.73 o
  -9   9   2        2.79        4.56      5.25 o
  -8   9   2       28.16       25.56      4.97 o
  -7   9   2       42.34       46.73      5.38 o
  -6   9   2        3.40       -0.45      3.92 o
  -5   9   2        0.01       -2.43      3.55 o
  -4   9   2      344.65      370.25      6.56 o
  -3   9   2      485.40      492.17      7.31 o
  -2   9   2     2424.23     2463.76     18.59 o
  -1   9   2      177.46      193.33      4.66 o
   0   9   2      896.88      868.45      9.12 o
   1   9   2      218.94      236.23      4.86 o
   2   9   2      256.24      243.44      4.82 o
   3   9   2        0.93        4.51      2.74 o
   4   9   2        5.25        2.91      3.33 o
   5   9   2       55.29       50.82      5.26 o
   6   9   2        3.91        5.27      4.05 o
   7   9   2       37.28       31.38      5.25 o
   8   9   2        3.86        0.58      5.70 o
  -8  10   2       49.26       50.54      7.58 o
  -7  10   2        0.03        3.20      4.34 o
  -6  10   2        6.50       -0.05      3.80 o
  -5  10   2        1.14        3.54      3.93 o
  -4  10   2      395.44      394.31      7.87 o
  -3  10   2       11.86       12.26      2.99 o
  -2  10   2        0.21        1.69      2.70 o
  -1  10   2        0.72        1.75      2.49 o
   0  10   2       35.73       40.82      3.04 o
   1  10   2       26.09       29.24      2.79 o
   2  10   2      331.94      342.64      5.95 o
   3  10   2        0.01       -2.29      2.77 o
   4  10   2      624.26      632.64      9.92 o
   5  10   2       78.52       84.57      6.77 o
   6  10   2        5.49        2.72      5.07 o
   7  10   2      131.58      127.89      7.33 o
   8  10   2       94.64       94.41      7.18 o
  -8  11   2       39.13       40.14      5.81 o
  -7  11   2       44.21       64.49      6.60 o
  -6  11   2        3.22       -0.37      3.94 o
  -5  11   2        0.28       -1.65      3.95 o
  -4  11   2       30.06       28.96      4.02 o
  -3  11   2      187.05      174.96      5.08 o
  -2  11   2      723.42      781.63      9.74 o
  -1  11   2      141.40      125.85      4.44 o
   0  11   2      851.16      854.92     11.23 o
   1  11   2       59.30       50.20      3.43 o
   2  11   2       23.57       22.73      2.94 o
   3  11   2       38.78       50.71      4.07 o
   4  11   2      897.23      916.34     13.99 o
   5  11   2       35.41       34.97      5.03 o
   6  11   2       63.56       64.44      5.87 o
   7  11   2       22.87       24.47      5.72 o
   8  11   2        8.24        0.06      5.56 o
  -8  12   2       12.61       13.63      5.38 o
  -7  12   2        2.59        5.92      4.82 o
  -6  12   2        4.32        5.10      4.31 o
  -5  12   2       11.65       13.48      4.29 o
  -4  12   2       35.68       37.16      4.81 o
  -3  12   2      147.79      147.99      5.70 o
  -2  12   2       86.77       99.18      4.56 o
  -1  12   2      101.59      101.85      4.50 o
   0  12   2      154.78      160.15      5.05 o
   1  12   2      119.16      110.07      4.42 o
   2  12   2       20.44       19.38      3.59 o
   3  12   2      138.92      144.28      5.59 o
   4  12   2      118.12      106.49      6.21 o
   5  12   2        5.42        3.20      4.26 o
   6  12   2      210.73      211.73      8.43 o
   7  12   2       22.47       23.47      5.14 o
   8  12   2       13.55       17.86      6.27 o
  -7  13   2       77.53       85.52      6.82 o
  -6  13   2       54.31       51.77      5.74 o
  -5  13   2      119.91      109.51      6.35 o
  -4  13   2       26.97       24.18      4.63 o
  -3  13   2      108.28      110.32      5.39 o
  -2  13   2       90.11       94.13      4.73 o
  -1  13   2        0.92        0.34      3.28 o
   0  13   2       46.50       52.69      4.04 o
   1  13   2       57.96       55.54      4.33 o
   2  13   2      712.99      700.67     14.69 o
   3  13   2       13.03       10.65      3.82 o
   4  13   2       19.19       14.19      4.49 o
   5  13   2      214.99      190.29      8.87 o
   6  13   2       56.86       60.99      7.04 o
   7  13   2       25.90       25.25     11.75 o
  -7  14   2        0.70        7.47      5.31 o
  -6  14   2        1.77        1.56      4.60 o
  -5  14   2        2.52       -4.31      5.47 o
  -4  14   2       57.74       58.70      5.51 o
  -3  14   2       74.72       85.06      5.19 o
  -2  14   2        4.57        1.88      3.50 o
  -1  14   2       67.91       72.64      4.67 o
   0  14   2       19.60       15.75      4.00 o
   1  14   2      434.09      419.63      8.71 o
   2  14   2       88.81       79.81      5.63 o
   3  14   2       29.25       16.76      4.52 o
   4  14   2       42.25       44.82      6.03 o
   5  14   2      128.03      114.42      8.00 o
   6  14   2        2.64        6.15      5.93 o
   7  14   2        5.08        5.99      7.17 o
  -7  15   2       29.41       39.86      6.40 o
  -6  15   2        0.67       -3.52      4.67 o
  -5  15   2      144.68      136.70      7.34 o
  -4  15   2       23.12       21.73      4.80 o
  -3  15   2       37.28       25.86      4.75 o
  -2  15   2        7.71        2.32      4.49 o
  -1  15   2      157.40      161.51      6.32 o
   0  15   2       13.80       13.26      3.95 o
   1  15   2      217.84      209.25      7.65 o
   2  15   2        0.11        3.31      4.05 o
   3  15   2      141.61      139.20     10.02 o
   4  15   2       52.30       53.55      6.56 o
   5  15   2        1.40        0.10      5.46 o
   6  15   2       37.18       34.92     10.90 o
  -6  16   2        3.59       -4.57      5.31 o
  -5  16   2        0.02        5.49      5.18 o
  -4  16   2        4.01       -1.53      4.82 o
  -3  16   2        0.99       -4.24      4.24 o
  -2  16   2       12.00        8.37      4.72 o
  -1  16   2       24.64       24.84      4.36 o
   0  16   2       37.54       33.20      5.32 o
   1  16   2        2.43       -3.05      4.35 o
   2  16   2       10.50        4.80      5.30 o
   3  16   2       35.96       30.61      6.10 o
   4  16   2       16.72       12.82      6.76 o
   5  16   2       24.23       18.14      6.18 o
   6  16   2        7.03        6.04      6.16 o
  -5  17   2        0.85        6.22      5.60 o
  -4  17   2       55.07       46.36      6.46 o
  -3  17   2       36.90       32.21      5.95 o
  -2  17   2        3.17       -2.37      4.25 o
  -1  17   2       30.14       23.73      4.94 o
   0  17   2      184.38      188.56      7.77 o
   1  17   2        5.31        8.94      4.68 o
   2  17   2        9.13        3.60      4.73 o
   3  17   2        0.65       -5.17      5.17 o
   4  17   2        0.92       -3.82      5.60 o
   5  17   2       45.50       35.14      6.87 o
  -5  18   2        5.55       -0.29      5.86 o
  -4  18   2        6.47       11.31      5.93 o
  -3  18   2        0.48        0.27      5.19 o
  -2  18   2       39.74       28.60      5.52 o
  -1  18   2        2.25       -0.09      4.67 o
   0  18   2       11.07        9.22      4.97 o
   1  18   2        8.33       12.86      5.07 o
   2  18   2        4.80       -1.58      4.75 o
   3  18   2       38.53       34.08      6.47 o
   4  18   2        0.24       -2.11      6.08 o
  -4  19   2        7.20        3.05      6.16 o
  -3  19   2        2.36       -0.54      5.38 o
  -2  19   2       67.00       61.02      6.29 o
  -1  19   2        3.49        0.39      5.36 o
   0  19   2       49.50       48.80      6.58 o
   1  19   2       24.68       27.61      5.80 o
   2  19   2       12.91       11.77      5.27 o
   3  19   2        0.73       -5.65      5.65 o
   4  19   2        8.82        4.08      6.13 o
  -3  20   2        0.07       -4.23      6.30 o
  -2  20   2        0.02       -2.20      5.29 o
  -1  20   2        5.18        8.10      6.76 o
   0  20   2        2.90        2.32      7.62 o
   1  20   2        6.04        0.20      5.13 o
   2  20   2        0.19       -1.91      5.74 o
  -9   0   3        5.32       10.77      6.73 o
  -7   0   3      358.54      360.04     13.13 o
  -5   0   3      328.48      332.82      8.41 o
  -3   0   3        4.13        3.85      2.69 o
  -1   0   3      441.67      522.42      7.41 o
   1   0   3      882.05      870.38     10.94 o
   3   0   3     4256.63     4215.75     38.63 o
   5   0   3     1944.32     1988.21     23.51 o
   7   0   3      619.13      631.42     17.06 o
   9   0   3        0.08       -4.48      8.07 o
  -9   1   3        1.22        5.74      4.80 o
  -8   1   3        4.30        5.54      4.23 o
  -7   1   3       18.77       18.58      4.31 o
  -6   1   3       90.11       85.81      3.74 o
  -5   1   3      274.19      248.92      6.29 o
  -4   1   3       24.49       24.43      2.41 o
  -3   1   3        0.37        3.17      1.84 o
  -2   1   3      916.17      858.68      8.52 o
  -1   1   3        0.54        4.80      1.44 o
   0   1   3     1774.31     1769.64     12.19 o
   1   1   3       20.82       30.12      2.07 o
   2   1   3       94.33       96.94      2.98 o
   3   1   3        7.22       12.26      2.22 o
   4   1   3       81.92       89.50      3.56 o
   5   1   3       20.19       23.30      3.57 o
   6   1   3       36.43       34.04      3.67 o
   7   1   3       15.11       19.60      4.54 o
   8   1   3       52.25       41.70      6.36 o
   9   1   3       33.23       43.23      9.57 o
  -9   2   3       16.06       22.39      5.94 o
  -8   2   3       84.55       66.95      5.65 o
  -7   2   3      515.25      493.86     12.01 o
  -6   2   3      227.60      229.74      6.14 o
  -5   2   3       90.31       84.93      3.73 o
  -4   2   3       83.17       89.84      3.22 o
  -3   2   3      200.75      192.88      4.36 o
  -2   2   3       75.52       69.73      2.40 o
  -1   2   3     2850.64     3045.86     22.50 o
   0   2   3     1152.11      981.63      8.35 o
   1   2   3    10512.11    10306.82     58.72 o
   2   2   3       67.67       61.71      2.57 o
   3   2   3      242.87      240.39      4.75 o
   4   2   3       12.98        7.42      2.60 o
   5   2   3     1103.11     1098.22     11.34 o
   6   2   3       27.90       22.13      3.92 o
   7   2   3      418.81      414.17     11.36 o
   8   2   3        1.70       -5.62      5.62 o
   9   2   3        6.43       20.86      6.59 o
  -9   3   3       10.18        1.11      5.58 o
  -8   3   3      108.66       94.64     10.03 o
  -7   3   3      101.21      100.06      5.09 o
  -6   3   3        6.97        6.38      3.16 o
  -5   3   3        4.24       -2.30      2.30 o
  -4   3   3       40.04       45.81      3.43 o
  -3   3   3      161.66      175.84      5.38 o
  -2   3   3      615.69      654.05      6.54 o
  -1   3   3      192.72      213.05      5.87 o
   0   3   3        9.75       17.87      2.08 o
   1   3   3      318.63      315.64      4.50 o
   2   3   3       16.38       14.86      1.98 o
   3   3   3     1053.75     1128.95     10.28 o
   4   3   3      692.08      684.87      8.20 o
   5   3   3      201.01      203.69      5.28 o
   6   3   3      424.43      412.49      8.54 o
   7   3   3        6.95       -3.61      3.92 o
   8   3   3      248.81      286.31     10.37 o
   9   3   3        0.13       -5.09      5.09 o
  -9   4   3       51.98       50.18      6.54 o
  -8   4   3        1.30       -3.01      4.44 o
  -7   4   3      127.55      120.44      6.90 o
  -6   4   3       70.95       75.02      5.35 o
  -5   4   3     1189.43     1167.56     11.35 o
  -4   4   3      157.99      143.02      4.22 o
  -3   4   3      345.63      364.23      5.46 o
  -2   4   3      970.18      943.79      8.43 o
  -1   4   3      454.41      463.11      5.55 o
   0   4   3     4158.94     4254.79     30.53 o
   1   4   3        1.21        2.44      2.64 o
   2   4   3      560.76      638.24      6.98 o
   3   4   3      198.91      222.71      4.53 o
   4   4   3      366.45      389.18      6.36 o
   5   4   3      184.07      190.59      5.84 o
   6   4   3       47.39       50.76      5.00 o
   7   4   3       18.78       24.47      4.58 o
   8   4   3       24.03       20.38      5.54 o
   9   4   3       11.16       11.93      5.65 o
  -9   5   3       15.97       28.54      6.07 o
  -8   5   3       80.89       82.25      8.55 o
  -7   5   3       22.33       30.49      4.52 o
  -6   5   3        1.18       -1.50      3.24 o
  -5   5   3        2.34        4.49      2.71 o
  -4   5   3       27.31       29.37      2.88 o
  -3   5   3      330.48      352.49      5.45 o
  -2   5   3       10.00        8.08      2.02 o
  -1   5   3        3.00        0.74      1.59 o
   0   5   3      272.92      289.99      5.28 o
   1   5   3      723.75      738.49      7.13 o
   2   5   3      376.90      383.37      5.89 o
   3   5   3       78.08       98.34      4.17 o
   4   5   3     1425.80     1372.55     12.88 o
   5   5   3      203.78      206.68      5.81 o
   6   5   3      364.00      367.35     10.73 o
   7   5   3        6.60        8.34      4.25 o
   8   5   3      211.68      217.71      9.61 o
   9   5   3        8.73        1.08      5.45 o
  -9   6   3      113.23      121.52     13.13 o
  -8   6   3       28.60       31.56      5.64 o
  -7   6   3      226.91      218.22      8.35 o
  -6   6   3      216.85      198.64      6.53 o
  -5   6   3      453.08      485.96      9.00 o
  -4   6   3     1537.46     1549.51     13.46 o
  -3   6   3       72.86       69.36      3.19 o
  -2   6   3      784.63      744.32      7.83 o
  -1   6   3      265.33      243.90      4.28 o
   0   6   3        7.42       11.38      2.26 o
   1   6   3      178.63      171.22      4.25 o
   2   6   3      611.76      646.70      7.55 o
   3   6   3      210.38      218.10      5.00 o
   4   6   3      148.67      168.41      4.54 o
   5   6   3      917.15      878.90     15.88 o
   6   6   3      151.10      136.65      6.46 o
   7   6   3        6.86        8.94      5.92 o
   8   6   3       15.03       11.23      5.55 o
   9   6   3        1.49       -5.08      5.28 o
  -9   7   3        3.31       11.41      6.06 o
  -8   7   3      105.90      103.45      6.99 o
  -7   7   3      110.88      108.64      6.09 o
  -6   7   3      115.28      102.54      5.74 o
  -5   7   3        3.58        2.74      2.91 o
  -4   7   3      139.43      128.65      4.19 o
  -3   7   3      562.69      564.36      7.37 o
  -2   7   3      434.50      490.00      6.49 o
  -1   7   3        7.87       19.18      2.18 o
   0   7   3       85.81       74.30      3.27 o
   1   7   3        6.06        6.56      1.81 o
   2   7   3       26.43       18.14      3.12 o
   3   7   3     1360.63     1355.81     12.61 o
   4   7   3      853.41      851.00     10.84 o
   5   7   3       48.63       47.03      4.93 o
   6   7   3       82.87       89.10      5.90 o
   7   7   3      160.37      159.10      7.39 o
   8   7   3      116.56      126.11      8.24 o
  -9   8   3       28.48       32.04      6.22 o
  -8   8   3       72.78       57.68      6.33 o
  -7   8   3       75.46       83.50      5.90 o
  -6   8   3      150.88      149.45      6.57 o
  -5   8   3      326.06      321.25      9.13 o
  -4   8   3        4.62       11.92      2.86 o
  -3   8   3       63.75       69.34      4.02 o
  -2   8   3       67.55       69.46      3.19 o
  -1   8   3      281.78      284.17      5.11 o
   0   8   3      460.70      446.54      7.35 o
   1   8   3       24.70       27.66      2.37 o
   2   8   3       64.82       65.20      2.95 o
   3   8   3     1107.25     1106.57     10.73 o
   4   8   3      436.02      430.40      8.09 o
   5   8   3      200.41      196.65      7.15 o
   6   8   3        6.51       10.25      4.41 o
   7   8   3      175.56      179.91      8.80 o
   8   8   3       47.01       49.35      6.09 o
  -9   9   3        0.04       -4.03      5.03 o
  -8   9   3        0.36        5.80      4.76 o
  -7   9   3       91.33       82.88      6.11 o
  -6   9   3        3.46        4.09      4.12 o
  -5   9   3        0.79        0.06      3.82 o
  -4   9   3       60.17       67.72      3.78 o
  -3   9   3      285.35      272.23      5.97 o
  -2   9   3       40.44       48.72      3.50 o
  -1   9   3       76.97       69.88      3.22 o
   0   9   3      326.64      328.95      5.88 o
   1   9   3       85.76       86.28      4.71 o
   2   9   3       49.16       53.62      3.25 o
   3   9   3      219.99      242.36      6.97 o
   4   9   3        0.95        8.11      3.39 o
   5   9   3       51.57       52.02      5.05 o
   6   9   3       17.02       18.76      4.68 o
   7   9   3       74.54       81.64      6.70 o
   8   9   3        2.33       -0.24      4.98 o
  -8  10   3        0.07       -1.69      4.46 o
  -7  10   3      122.57      120.43      7.31 o
  -6  10   3       36.28       34.45      4.93 o
  -5  10   3      274.16      262.03     13.19 o
  -4  10   3      134.98      151.76      5.00 o
  -3  10   3      390.27      391.31      7.11 o
  -2  10   3        0.11        3.29      2.76 o
  -1  10   3        0.05        1.14      2.55 o
   0  10   3      435.13      415.07      6.59 o
   1  10   3       15.41       15.23      2.69 o
   2  10   3       68.22       67.09      3.46 o
   3  10   3      855.83      867.54     11.34 o
   4  10   3        0.01       -1.29      3.71 o
   5  10   3      562.13      571.75     13.15 o
   6  10   3      105.85      109.04      6.56 o
   7  10   3      135.36      142.96      7.69 o
   8  10   3       13.94       15.94      5.57 o
  -8  11   3        3.26        6.10      5.02 o
  -7  11   3       56.47       51.99      5.82 o
  -6  11   3        6.78        2.83      4.77 o
  -5  11   3       45.06       43.67      5.00 o
  -4  11   3        7.95        5.50      3.53 o
  -3  11   3      395.37      439.38      7.70 o
  -2  11   3       41.50       33.70      3.52 o
  -1  11   3       10.68        9.94      2.99 o
   0  11   3       56.63       61.66      3.56 o
   1  11   3       42.78       41.58      3.34 o
   2  11   3        0.01        5.23      2.68 o
   3  11   3      425.44      414.84      8.32 o
   4  11   3        5.53        0.17      4.12 o
   5  11   3       18.96       19.80      4.70 o
   6  11   3       15.69       11.22      4.86 o
   7  11   3        4.13        3.40      5.16 o
   8  11   3       23.56       27.77      8.23 o
  -8  12   3       11.79        5.49      5.26 o
  -7  12   3       36.64       40.00      5.64 o
  -6  12   3       49.64       55.05      5.63 o
  -5  12   3       92.44       81.40      5.84 o
  -4  12   3      112.97      117.35      6.19 o
  -3  12   3        3.25        2.95      3.24 o
  -2  12   3      295.61      308.75      6.92 o
  -1  12   3       12.49       10.47      3.18 o
   0  12   3       12.30       17.06      3.65 o
   1  12   3      745.67      747.71     10.69 o
   2  12   3      280.28      285.65      9.97 o
   3  12   3       39.84       43.75      5.25 o
   4  12   3        5.38        6.12      5.06 o
   5  12   3      444.86      434.01     12.17 o
   6  12   3        9.28        6.16      6.74 o
   7  12   3       42.42       55.95      9.34 o
  -7  13   3        6.05        3.07      4.82 o
  -6  13   3        0.67        1.88      4.47 o
  -5  13   3       37.32       34.59      5.13 o
  -4  13   3       25.97       16.74      4.45 o
  -3  13   3       30.39       25.55      4.25 o
  -2  13   3       50.43       44.81      4.45 o
  -1  13   3       37.02       30.76      4.21 o
   0  13   3       41.66       47.99      4.31 o
   1  13   3       12.28        7.95      4.20 o
   2  13   3      197.45      211.94      7.46 o
   3  13   3      135.57      152.98      6.85 o
   4  13   3      129.39      128.13      7.75 o
   5  13   3       14.50       13.53      5.62 o
   6  13   3       98.55      104.29      9.12 o
   7  13   3       16.05       18.70      6.24 o
  -7  14   3        0.72        0.97      5.23 o
  -6  14   3       43.48       57.02      6.74 o
  -5  14   3        0.00        1.58      5.00 o
  -4  14   3      149.35      144.30      7.67 o
  -3  14   3        2.97       -0.59      4.01 o
  -2  14   3        0.17        1.62      3.79 o
  -1  14   3      281.02      274.11      7.54 o
   0  14   3     1320.91     1316.07     15.39 o
   1  14   3       24.24       23.18      4.83 o
   2  14   3      106.00      108.50      6.36 o
   3  14   3       21.16       21.02      5.76 o
   4  14   3      258.72      260.79     10.06 o
   5  14   3       44.52       45.34      6.87 o
   6  14   3        0.72       -2.52      5.64 o
  -6  15   3       84.88       88.37     11.42 o
  -5  15   3       51.28       42.44      6.33 o
  -4  15   3        0.19       -4.24      4.45 o
  -3  15   3        0.57       -1.83      4.12 o
  -2  15   3        7.91       -0.75      4.32 o
  -1  15   3      151.27      151.44      6.20 o
   0  15   3      323.64      316.94      8.15 o
   1  15   3      121.14      114.11      6.44 o
   2  15   3      339.70      339.02      9.46 o
   3  15   3        0.05       10.50      4.63 o
   4  15   3        0.03        0.80      5.29 o
   5  15   3      176.22      188.46      9.65 o
   6  15   3       42.64       58.60      7.79 o
  -6  16   3        0.81        5.07      6.19 o
  -5  16   3        1.26       -5.25      5.25 o
  -4  16   3       11.92        5.82      5.19 o
  -3  16   3       11.89       14.64      4.66 o
  -2  16   3      246.33      263.60      8.61 o
  -1  16   3       85.41       75.46      5.32 o
   0  16   3       41.70       46.76      4.91 o
   1  16   3       63.03       59.31      5.63 o
   2  16   3       90.61       92.62      6.51 o
   3  16   3       47.66       45.24      8.89 o
   4  16   3       33.05       28.50      6.66 o
   5  16   3       50.72       49.32      7.25 o
  -5  17   3       60.68       63.96      8.09 o
  -4  17   3       39.22       31.37      7.09 o
  -3  17   3        8.51        5.08      5.25 o
  -2  17   3        0.69       -2.86      4.37 o
  -1  17   3        0.87        0.28      4.72 o
   0  17   3       44.03       38.31      5.58 o
   1  17   3      134.59      135.21      7.62 o
   2  17   3       32.38       26.30      5.44 o
   3  17   3       12.28       11.96      5.58 o
   4  17   3      134.87      159.94      9.29 o
   5  17   3        2.80       -2.65      6.09 o
  -4  18   3        6.49        0.17      5.94 o
  -3  18   3        1.68        1.32      5.85 o
  -2  18   3        1.39       -6.76      6.76 o
  -1  18   3        3.16        5.22      5.36 o
   0  18   3       52.11       58.51      6.12 o
   1  18   3       12.21       19.58      5.33 o
   2  18   3        1.48       -4.78      4.78 o
   3  18   3        5.69       -5.64      5.64 o
   4  18   3       34.73       37.70      7.41 o
  -3  19   3       19.01       11.53      6.80 o
  -2  19   3        0.85       -5.02      5.02 o
  -1  19   3       10.05        1.80      7.30 o
   0  19   3       24.13       23.63      5.46 o
   1  19   3        5.25        3.44      5.33 o
   2  19   3       11.77        3.80      5.26 o
   3  19   3        7.22        7.35      6.26 o
  -2  20   3        5.81       -0.67      6.40 o
  -1  20   3        8.20        8.43      6.85 o
   0  20   3       14.42        1.24      6.65 o
   1  20   3       10.62       13.72      6.44 o
   2  20   3        4.18       -5.97      5.97 o
  -8   0   4      345.68      335.56     13.26 o
  -6   0   4        0.13        7.24      4.23 o
  -4   0   4        0.11        1.21      2.91 o
  -2   0   4       11.46       19.37      2.80 o
   0   0   4      599.78      524.69      8.32 o
   2   0   4      357.85      370.61      9.44 o
   4   0   4      465.91      427.16     10.04 o
   6   0   4      309.72      281.69      9.89 o
   8   0   4       87.68       72.17     11.24 o
  -9   1   4       36.89       49.36      9.96 o
  -8   1   4       21.00       25.50      4.85 o
  -7   1   4       42.47       37.68      4.59 o
  -6   1   4      958.55      931.57     11.75 o
  -5   1   4       43.95       43.85      3.15 o
  -4   1   4     3132.82     3023.73     21.35 o
  -3   1   4       30.44       28.68      2.28 o
  -2   1   4     1327.13     1253.03     10.25 o
  -1   1   4        2.33        4.75      1.69 o
   0   1   4     2841.37     2762.56     19.54 o
   1   1   4      299.42      346.60      5.09 o
   2   1   4      834.81      906.99      8.98 o
   3   1   4      330.05      324.79      5.74 o
   4   1   4       95.35      102.48      4.55 o
   5   1   4       29.89       33.92      3.62 o
   6   1   4       36.31       33.00      3.84 o
   7   1   4       27.33       22.89      4.83 o
   8   1   4      118.44      124.53      7.86 o
   9   1   4        0.01       -5.84      5.90 o
  -9   2   4        2.56        8.43      5.03 o
  -8   2   4      240.88      240.00      8.27 o
  -7   2   4      510.90      501.44      9.38 o
  -6   2   4        0.05       -2.90      2.90 o
  -5   2   4      225.20      222.79      5.30 o
  -4   2   4       79.96       81.93      3.54 o
  -3   2   4      872.78      862.44      8.62 o
  -2   2   4      531.18      617.60      6.67 o
  -1   2   4      805.64      832.07      9.09 o
   0   2   4       24.75       29.97      1.95 o
   1   2   4       17.88       22.21      2.12 o
   2   2   4       76.60       58.74      2.84 o
   3   2   4      495.90      535.01      7.16 o
   4   2   4       52.80       45.09      3.35 o
   5   2   4       23.97       29.40      3.55 o
   6   2   4      167.98      163.85      6.06 o
   7   2   4       10.00        9.61      4.83 o
   8   2   4       43.04       45.99      6.36 o
   9   2   4        0.95        2.77      6.09 o
  -9   3   4       46.11       54.95      6.67 o
  -8   3   4       35.11       31.18      4.80 o
  -7   3   4        7.64       10.38      3.55 o
  -6   3   4      436.95      424.98      9.03 o
  -5   3   4       24.05       30.69      3.95 o
  -4   3   4      135.01      124.52      3.83 o
  -3   3   4        8.60       16.31      2.18 o
  -2   3   4      384.16      350.00      4.94 o
  -1   3   4      712.93      816.08      8.51 o
   0   3   4     1010.48     1019.86     11.31 o
   1   3   4     1256.69     1247.89     10.43 o
   2   3   4      302.24      310.76      5.23 o
   3   3   4       49.94       52.98      3.07 o
   4   3   4       53.29       54.74      4.88 o
   5   3   4      557.11      544.35      8.37 o
   6   3   4       62.72       61.27      5.20 o
   7   3   4      208.93      217.18      7.90 o
   8   3   4       33.20       38.17      6.30 o
   9   3   4       12.72       16.94      6.89 o
  -9   4   4       79.01       90.15      7.71 o
  -8   4   4        7.95       17.50      5.10 o
  -7   4   4      815.16      769.59     13.30 o
  -6   4   4       67.10       69.27      4.77 o
  -5   4   4     1223.82     1207.04     12.68 o
  -4   4   4       11.73        7.65      2.45 o
  -3   4   4      592.69      545.59      6.83 o
  -2   4   4       39.50       41.88      2.33 o
  -1   4   4     1583.20     1502.77     12.93 o
   0   4   4       11.29        9.03      1.55 o
   1   4   4     5022.99     5322.87     35.25 o
   2   4   4      317.91      341.12      5.48 o
   3   4   4       49.34       62.40      3.23 o
   4   4   4        8.94        8.32      2.89 o
   5   4   4      346.69      377.46      7.14 o
   6   4   4       10.96       12.70      4.43 o
   7   4   4        0.03       -3.41      4.15 o
   8   4   4        4.92       10.15      5.26 o
   9   4   4        2.77       -5.53      5.53 o
  -9   5   4       51.90       63.03      6.93 o
  -8   5   4        0.36       -2.63      4.46 o
  -7   5   4      147.12      134.64      7.14 o
  -6   5   4       12.79        8.36      3.31 o
  -5   5   4      192.57      212.15      5.34 o
  -4   5   4       18.67       12.30      2.72 o
  -3   5   4       36.70       34.83      2.64 o
  -2   5   4      138.57      156.82      3.73 o
  -1   5   4      238.49      269.93      4.86 o
   0   5   4        4.29        4.46      2.70 o
   1   5   4      195.77      198.45      3.95 o
   2   5   4       97.43      111.26      3.48 o
   3   5   4      973.21      928.72      9.83 o
   4   5   4       18.93       24.02      3.14 o
   5   5   4      482.80      461.33      8.57 o
   6   5   4        8.01        6.24      4.30 o
   7   5   4      101.03       90.92      6.31 o
   8   5   4        2.03        2.06      4.92 o
  -9   6   4      164.27      161.44      8.98 o
  -8   6   4        9.03        8.82      4.62 o
  -7   6   4      208.08      222.65      7.71 o
  -6   6   4       76.44       65.52      4.47 o
  -5   6   4      907.08      864.94     10.97 o
  -4   6   4      125.98      138.96      4.99 o
  -3   6   4     2878.94     2795.03     20.28 o
  -2   6   4       91.36       96.09      3.18 o
  -1   6   4      374.40      431.25      5.33 o
   0   6   4      540.11      591.68      7.47 o
   1   6   4       36.46       46.87      3.07 o
   2   6   4      779.33      861.51      8.94 o
   3   6   4      340.99      362.32      6.31 o
   4   6   4      494.87      471.38      7.45 o
   5   6   4       78.73       87.45      5.94 o
   6   6   4       60.28       64.33      5.50 o
   7   6   4        6.95       10.84      4.69 o
   8   6   4        5.60       -1.71      5.21 o
  -9   7   4      129.22      124.31     10.05 o
  -8   7   4       40.67       40.57      5.31 o
  -7   7   4       28.86       30.96      6.21 o
  -6   7   4       14.66       15.93      3.72 o
  -5   7   4      487.99      462.82      8.57 o
  -4   7   4      940.83      954.85     11.51 o
  -3   7   4      272.17      278.82      5.69 o
  -2   7   4       62.91       60.70      3.02 o
  -1   7   4        0.13        2.52      2.40 o
   0   7   4        0.50       -1.89      2.36 o
   1   7   4        1.77        5.70      2.64 o
   2   7   4        2.03        1.55      2.25 o
   3   7   4      448.41      463.57      7.04 o
   4   7   4      162.58      154.32      5.37 o
   5   7   4      171.96      166.78      6.75 o
   6   7   4       26.12       23.03      5.01 o
   7   7   4      144.82      150.86      7.56 o
   8   7   4        2.62        2.11      5.50 o
  -9   8   4        9.44       11.82      6.92 o
  -8   8   4       19.95       11.83      6.71 o
  -7   8   4      255.20      239.63     13.01 o
  -6   8   4        0.08       -1.69      3.64 o
  -5   8   4      168.01      166.39      5.75 o
  -4   8   4       50.79       56.40      3.72 o
  -3   8   4       48.74       43.19      3.56 o
  -2   8   4      638.47      702.18      8.75 o
  -1   8   4       51.14       51.33      3.30 o
   0   8   4      293.66      303.99      6.08 o
   1   8   4       96.58       96.54      4.44 o
   2   8   4      282.72      292.15      5.95 o
   3   8   4       90.67       93.85      5.03 o
   4   8   4      266.64      247.67      6.71 o
   5   8   4       74.85       83.75      5.71 o
   6   8   4        0.73       -2.06      3.91 o
   7   8   4        0.27       -2.25      5.05 o
   8   8   4      132.55      150.48      8.20 o
  -8   9   4      187.99      179.91     10.64 o
  -7   9   4       53.32       45.01      5.38 o
  -6   9   4       66.21       74.15      5.66 o
  -5   9   4      184.31      179.08      7.54 o
  -4   9   4      979.45      974.49     11.19 o
  -3   9   4       52.53       52.60      3.93 o
  -2   9   4      404.44      381.42      6.86 o
  -1   9   4      159.30      169.27      5.12 o
   0   9   4        0.27       -1.42      2.85 o
   1   9   4        0.44        2.79      3.00 o
   2   9   4        6.32        7.12      2.80 o
   3   9   4        4.19        7.48      5.39 o
   4   9   4      203.26      210.00      6.36 o
   5   9   4       16.99       24.94      4.94 o
   6   9   4       66.72       58.51      7.55 o
   7   9   4        7.40        7.69      5.01 o
   8   9   4       37.09       44.90      7.76 o
  -8  10   4       86.38       91.28      8.44 o
  -7  10   4        1.46       -4.21      4.21 o
  -6  10   4      103.54      111.06      7.62 o
  -5  10   4       13.47       20.53      4.29 o
  -4  10   4        7.46       11.48      3.21 o
  -3  10   4        4.55        5.51      2.93 o
  -2  10   4      308.90      311.26      6.33 o
  -1  10   4       44.80       57.86      4.34 o
   0  10   4       53.09       52.34      3.86 o
   1  10   4       71.44       70.52      4.21 o
   2  10   4       16.22       17.08      3.52 o
   3  10   4       19.72       16.19      4.46 o
   4  10   4      134.58      137.23      7.33 o
   5  10   4        0.23        3.42      4.63 o
   6  10   4       16.54       16.03      5.50 o
   7  10   4       49.63       48.80      6.81 o
   8  10   4       20.38       15.59      6.54 o
  -8  11   4       38.53       32.04      7.87 o
  -7  11   4       25.01       25.15      5.76 o
  -6  11   4       84.98      102.70      6.48 o
  -5  11   4        9.96       10.64      4.33 o
  -4  11   4      559.84      523.96      8.78 o
  -3  11   4       84.28       89.22      4.42 o
  -2  11   4      435.67      425.55      8.24 o
  -1  11   4        0.14       -0.46      3.09 o
   0  11   4        2.43        1.66      3.24 o
   1  11   4        5.32        2.88      3.60 o
   2  11   4       10.38       10.85      3.88 o
   3  11   4      122.71      125.57      7.20 o
   4  11   4       29.34       34.77      5.80 o
   5  11   4       23.37       32.51      5.86 o
   6  11   4       92.99      103.95      9.95 o
   7  11   4       54.77       50.92      7.55 o
  -7  12   4       38.11       43.61      6.66 o
  -6  12   4       12.36       11.66      5.11 o
  -5  12   4       68.69       73.42      6.51 o
  -4  12   4        3.69        6.30      3.86 o
  -3  12   4       74.97       82.22      4.96 o
  -2  12   4       29.58       36.29      4.22 o
  -1  12   4        5.61        4.13      3.54 o
   0  12   4       53.75       55.68      4.37 o
   1  12   4        4.98        6.10      3.58 o
   2  12   4       22.27       18.57      4.40 o
   3  12   4       69.49       72.25      5.47 o
   4  12   4       57.57       68.58      7.64 o
   5  12   4       12.11        7.28      6.62 o
   6  12   4       10.68       12.09      5.49 o
   7  12   4        0.46       -5.05      5.05 o
  -7  13   4        2.94        2.80      5.99 o
  -6  13   4       53.72       49.21      7.35 o
  -5  13   4        9.63       12.72      5.91 o
  -4  13   4       57.14       53.86      6.65 o
  -3  13   4       19.66       13.82      3.98 o
  -2  13   4       25.91       19.21      4.05 o
  -1  13   4       48.12       61.97      4.71 o
   0  13   4      252.25      254.08     10.97 o
   1  13   4      244.85      230.55      6.80 o
   2  13   4        3.30       -3.97      3.97 o
   3  13   4        0.80        1.93      4.25 o
   4  13   4        1.08       -0.21      5.35 o
   5  13   4      372.37      368.06     14.92 o
   6  13   4       44.63       50.44      6.80 o
  -7  14   4      113.34      141.92     10.01 o
  -6  14   4       14.17       11.91      7.85 o
  -5  14   4       99.70      120.12      8.81 o
  -4  14   4       80.67       81.12      7.64 o
  -3  14   4        3.13        5.51      5.67 o
  -2  14   4       13.18       11.91      3.99 o
  -1  14   4      186.83      199.08      8.71 o
   0  14   4       38.78       44.37      4.63 o
   1  14   4      409.37      419.57     13.78 o
   2  14   4      171.69      167.67      7.08 o
   3  14   4       23.89       14.27      4.55 o
   4  14   4       73.86       72.91      7.19 o
   5  14   4       57.29       46.54      7.16 o
   6  14   4        7.74        7.00      5.74 o
  -6  15   4       55.17       76.15      9.27 o
  -5  15   4        0.00       -4.39      6.91 o
  -4  15   4       29.23       34.67      6.95 o
  -3  15   4      147.83      167.93      8.18 o
  -2  15   4        6.56        6.23      4.43 o
  -1  15   4       57.81       55.03      4.94 o
   0  15   4        0.36       -3.76      3.76 o
   1  15   4      295.74      293.44      8.95 o
   2  15   4      140.46      143.27      8.75 o
   3  15   4      144.22      146.35      7.44 o
   4  15   4       75.59       80.83      7.71 o
   5  15   4        3.99        7.70      6.19 o
   6  15   4        4.84       -1.88      5.72 o
  -6  16   4        7.29        4.85      6.56 o
  -5  16   4       22.35       32.04      7.18 o
  -4  16   4       48.06       58.50     10.02 o
  -3  16   4      106.39      121.90      7.72 o
  -2  16   4       33.75       29.13      5.80 o
  -1  16   4       24.97       22.88      4.99 o
   0  16   4      265.57      266.41     10.20 o
   1  16   4       30.40       29.63      5.36 o
   2  16   4       90.45       90.48      6.34 o
   3  16   4       28.57       35.84      8.01 o
   4  16   4       61.98       44.78      7.06 o
   5  16   4       22.47       21.30      6.87 o
  -5  17   4        9.41        5.06      6.50 o
  -4  17   4      111.13      108.34     11.46 o
  -3  17   4        0.01       -4.86      5.58 o
  -2  17   4       61.30       63.58      6.88 o
  -1  17   4       25.28       27.44      7.76 o
   0  17   4      176.20      164.21     10.41 o
   1  17   4       27.70       27.98      6.38 o
   2  17   4        0.21        0.18      4.77 o
   3  17   4        7.24        5.56      5.76 o
   4  17   4       28.11       22.80      6.67 o
  -4  18   4        0.91        7.04      6.46 o
  -3  18   4        0.09       -3.56      6.10 o
  -2  18   4       41.95       55.06      6.93 o
  -1  18   4        1.55        3.37      6.14 o
   0  18   4        0.44       -5.42      5.42 o
   1  18   4        3.23       -3.66      5.87 o
   2  18   4       18.20       18.68      6.34 o
   3  18   4        8.63        7.15      7.05 o
  -3  19   4       15.59       12.57      7.18 o
  -2  19   4       65.19       65.68      7.27 o
  -1  19   4        1.01       -6.01      6.01 o
   0  19   4        6.40       -0.36      5.82 o
   1  19   4        0.65        7.23      6.15 o
   2  19   4        4.96        6.25      6.66 o
  -1  20   4        0.23       -6.48      6.48 o
   0  20   4       12.69       -3.42      7.12 o
  -9   0   5        1.40       -0.63      5.65 o
  -7   0   5      391.79      370.53     13.31 o
  -5   0   5       53.81       37.04      4.66 o
  -3   0   5      433.29      418.94      8.82 o
  -1   0   5      754.68      855.35     11.59 o
   1   0   5     2052.39     1969.48     21.36 o
   3   0   5       24.83       34.88      5.56 o
   5   0   5      228.77      222.14     10.09 o
   7   0   5       12.34       11.04      6.81 o
  -9   1   5       23.04       26.50      5.21 o
  -8   1   5        1.84       -0.57      4.09 o
  -7   1   5      507.88      488.73     11.88 o
  -6   1   5        2.41        2.97      2.99 o
  -5   1   5      656.54      647.34      9.25 o
  -4   1   5        1.81        5.77      2.41 o
  -3   1   5      132.69      121.64      4.05 o
  -2   1   5      359.86      377.51      5.52 o
  -1   1   5      562.63      615.53      6.74 o
   0   1   5       65.82       74.71      2.99 o
   1   1   5     3628.20     3614.45     24.16 o
   2   1   5       70.95       65.17      3.24 o
   3   1   5      925.63      923.05     10.13 o
   4   1   5       62.36       56.38      4.02 o
   5   1   5      375.55      369.78      7.57 o
   6   1   5       25.34       30.03      3.98 o
   7   1   5      178.39      177.36      8.53 o
   8   1   5        2.30       -0.21      6.20 o
  -9   2   5       28.90       24.60      5.77 o
  -8   2   5       39.30       43.08      5.15 o
  -7   2   5        6.57        7.03      3.41 o
  -6   2   5       66.28       69.64      4.23 o
  -5   2   5      229.74      210.87      5.36 o
  -4   2   5      987.46      981.79     10.31 o
  -3   2   5        1.42        1.93      1.95 o
  -2   2   5      715.36      718.06      7.49 o
  -1   2   5      292.02      292.37      6.65 o
   0   2   5      674.70      749.85      9.40 o
   1   2   5       11.52        7.02      2.15 o
   2   2   5       67.34       73.39      3.31 o
   3   2   5      501.14      476.30      8.58 o
   4   2   5      241.63      250.47      6.17 o
   5   2   5       69.01       74.84      4.41 o
   6   2   5       89.61       97.84      5.41 o
   7   2   5        1.80        4.69      5.04 o
   8   2   5       10.88       10.22      5.34 o
  -9   3   5        4.72       12.84      5.32 o
  -8   3   5        5.27        6.98      4.79 o
  -7   3   5      315.60      303.26      8.17 o
  -6   3   5      124.77      135.71      6.76 o
  -5   3   5      301.35      266.42      6.05 o
  -4   3   5      330.61      313.43      6.02 o
  -3   3   5      263.74      251.57      7.54 o
  -2   3   5       38.07       51.57      2.24 o
  -1   3   5      201.49      206.23      5.66 o
   0   3   5     1962.65     2092.18     15.38 o
   1   3   5       90.26       83.17      3.11 o
   2   3   5       60.78       49.28      2.94 o
   3   3   5      624.71      623.53      8.42 o
   4   3   5      104.42       97.63      4.40 o
   5   3   5      222.44      235.16      6.28 o
   6   3   5       50.88       41.91      5.06 o
   7   3   5        5.93        7.41      4.99 o
   8   3   5        4.41        6.02      5.75 o
  -9   4   5        0.17        6.61      5.82 o
  -8   4   5       54.85       79.50      7.21 o
  -7   4   5        6.17        7.09      3.40 o
  -6   4   5       98.92       95.71      5.56 o
  -5   4   5        4.70        7.32      2.94 o
  -4   4   5      817.49      796.87      9.36 o
  -3   4   5       82.86       91.63      3.32 o
  -2   4   5      956.98     1017.71     10.79 o
  -1   4   5       45.89       40.10      2.84 o
   0   4   5       38.08       30.06      2.81 o
   1   4   5      602.35      560.20      6.91 o
   2   4   5       84.61       68.28      3.23 o
   3   4   5      139.70      156.50      4.62 o
   4   4   5      462.40      440.74      7.73 o
   5   4   5        0.13        2.03      3.17 o
   6   4   5      303.88      334.11      9.20 o
   7   4   5      123.33      127.47      6.99 o
   8   4   5       76.47       81.35      7.43 o
  -9   5   5        0.01       -4.46      7.05 o
  -8   5   5       10.13        9.59      5.90 o
  -7   5   5        6.80       11.77      4.02 o
  -6   5   5      358.89      353.87      8.09 o
  -5   5   5        6.75        5.27      3.08 o
  -4   5   5      302.64      290.96      7.85 o
  -3   5   5        0.22        0.87      2.28 o
  -2   5   5      466.42      438.10      7.03 o
  -1   5   5       61.75       54.16      3.01 o
   0   5   5       78.66       77.05      3.87 o
   1   5   5       39.71       45.31      3.66 o
   2   5   5       15.78       15.95      2.56 o
   3   5   5        4.75       -0.13      2.63 o
   4   5   5      131.00      131.17      4.81 o
   5   5   5        0.67        1.21      3.49 o
   6   5   5       60.55       75.91      7.20 o
   7   5   5        0.72       -2.37      4.52 o
   8   5   5       10.96        7.51      5.98 o
  -9   6   5        0.00       -0.06      5.70 o
  -8   6   5       23.12       22.44      5.29 o
  -7   6   5       24.13       29.51      4.87 o
  -6   6   5       27.11       25.03      3.91 o
  -5   6   5       21.66       16.55      3.20 o
  -4   6   5      615.69      610.14      9.06 o
  -3   6   5       67.75       69.25      3.71 o
  -2   6   5       78.65       69.15      3.50 o
  -1   6   5      847.25      893.16     10.54 o
   0   6   5       59.76       69.11      3.25 o
   1   6   5        0.30       -1.95      2.44 o
   2   6   5      523.36      507.67      7.15 o
   3   6   5      141.48      132.70      4.99 o
   4   6   5      546.49      525.75      8.29 o
   5   6   5       90.04       82.42      5.78 o
   6   6   5       51.73       49.26      6.14 o
   7   6   5       63.39       74.79      6.45 o
   8   6   5      255.27      263.66     11.01 o
  -8   7   5       74.62       77.30      7.75 o
  -7   7   5       96.91       96.81      6.15 o
  -6   7   5      110.85      108.04      5.26 o
  -5   7   5      305.20      328.67      8.54 o
  -4   7   5      332.66      327.96      6.70 o
  -3   7   5      441.57      429.54      6.90 o
  -2   7   5      597.04      606.63      8.06 o
  -1   7   5      165.97      173.05      4.08 o
   0   7   5       32.70       32.94      3.94 o
   1   7   5      138.32      158.19      5.06 o
   2   7   5        1.19        0.62      3.22 o
   3   7   5       19.33       20.46      3.06 o
   4   7   5        1.09        5.11      3.42 o
   5   7   5      228.18      221.35      7.70 o
   6   7   5       53.60       51.67      6.42 o
   7   7   5        8.66        8.94      5.07 o
   8   7   5        6.17        5.35      7.67 o
  -8   8   5       32.89       26.68      5.95 o
  -7   8   5       22.04       27.75      5.42 o
  -6   8   5       22.49       17.68      4.74 o
  -5   8   5      306.40      285.26      7.43 o
  -4   8   5      278.74      263.58      6.26 o
  -3   8   5      844.18      870.48     10.73 o
  -2   8   5       55.21       61.08      3.27 o
  -1   8   5      127.85      136.91      4.48 o
   0   8   5       82.91       83.72      4.01 o
   1   8   5      233.35      250.37      6.17 o
   2   8   5       10.67       14.45      3.10 o
   3   8   5      937.84      939.64     11.87 o
   4   8   5      479.35      489.55      9.05 o
   5   8   5       49.01       38.75      5.78 o
   6   8   5       66.66       76.76      7.05 o
   7   8   5       38.79       44.00      6.59 o
   8   8   5        3.15        5.16      6.73 o
  -8   9   5        0.68       -4.95      4.95 o
  -7   9   5       33.27       33.43      5.89 o
  -6   9   5        9.92       14.04      4.72 o
  -5   9   5      331.70      333.40      8.88 o
  -4   9   5        4.72        5.77      3.32 o
  -3   9   5     1154.38     1180.44     12.18 o
  -2   9   5      235.22      235.48      5.97 o
  -1   9   5      168.27      173.72      5.30 o
   0   9   5        3.67        2.64      3.01 o
   1   9   5       55.91       62.18      4.11 o
   2   9   5       33.49       29.38      4.09 o
   3   9   5      233.99      232.21      7.38 o
   4   9   5       37.45       33.16      5.16 o
   5   9   5      304.86      345.88     14.12 o
   6   9   5        7.26        4.72      5.47 o
   7   9   5        0.92       -0.82      5.88 o
  -8  10   5        0.20        3.11      5.52 o
  -7  10   5       14.98       15.05      6.02 o
  -6  10   5        1.26        0.15      4.53 o
  -5  10   5        0.14        1.85      4.35 o
  -4  10   5       58.59       66.16      5.09 o
  -3  10   5       11.00        8.72      4.48 o
  -2  10   5       66.00       68.48      5.03 o
  -1  10   5       29.32       29.48      3.68 o
   0  10   5        0.23       -0.66      3.16 o
   1  10   5      363.30      362.82      7.83 o
   2  10   5      111.25      107.24      5.76 o
   3  10   5      105.42      102.26      6.16 o
   4  10   5       70.58       65.41      5.30 o
   5  10   5       50.30       38.34      6.63 o
   6  10   5       19.15       21.06      5.88 o
   7  10   5       26.67       15.87      6.35 o
  -7  11   5      148.20      147.21      9.81 o
  -6  11   5        4.06        5.02      5.37 o
  -5  11   5       47.80       64.23      6.89 o
  -4  11   5        3.02        7.08      3.99 o
  -3  11   5       87.04       88.52      5.68 o
  -2  11   5      362.34      333.85     10.52 o
  -1  11   5      130.46      129.07      6.16 o
   0  11   5       56.07       49.84      4.17 o
   1  11   5      750.38      719.59     10.67 o
   2  11   5      165.18      151.72      7.89 o
   3  11   5        5.72        4.26      4.43 o
   4  11   5       75.07       85.72      8.07 o
   5  11   5      156.01      172.05     13.37 o
   6  11   5       15.43       13.89      5.76 o
   7  11   5       69.37       77.79      8.16 o
  -7  12   5       36.12       38.19      7.34 o
  -6  12   5       63.47       70.51      7.64 o
  -5  12   5        1.05       -1.48      5.19 o
  -4  12   5       95.59      108.98      6.79 o
  -3  12   5        5.01        7.94      4.15 o
  -2  12   5        5.17        0.67      3.82 o
  -1  12   5      130.82      132.09      6.44 o
   0  12   5      490.39      468.62     11.47 o
   1  12   5       38.92       43.35      4.36 o
   2  12   5      464.81      459.58     10.47 o
   3  12   5       64.90       62.32      6.49 o
   4  12   5       13.85       15.85      5.30 o
   5  12   5        0.00        2.17      5.22 o
   6  12   5       28.58       30.33      6.59 o
  -7  13   5       48.75       45.44      9.31 o
  -6  13   5       78.43       85.66      8.64 o
  -5  13   5       31.04       36.90      6.77 o
  -4  13   5       31.54       26.42      5.95 o
  -3  13   5        0.15       -0.50      4.13 o
  -2  13   5        0.34       -1.90      4.04 o
  -1  13   5       42.75       36.48      4.96 o
   0  13   5      869.62      854.43     13.89 o
   1  13   5       12.49        8.84      5.13 o
   2  13   5       57.41       58.09      5.44 o
   3  13   5      133.82      147.86      8.85 o
   4  13   5      134.14      134.48     10.32 o
   5  13   5      116.04      124.70      8.53 o
   6  13   5       17.15       20.97      6.19 o
  -6  14   5       24.15       35.36      7.41 o
  -5  14   5        4.14       11.24      6.31 o
  -4  14   5       96.46      101.10     11.33 o
  -3  14   5       26.39       20.16      4.85 o
  -2  14   5      328.38      312.08      9.13 o
  -1  14   5       16.50       20.16      4.71 o
   0  14   5       19.77       20.76      4.78 o
   1  14   5       47.87       48.38      6.34 o
   2  14   5       84.29       63.88      6.63 o
   3  14   5        0.60       -4.21      4.21 o
   4  14   5      109.78      129.57      8.80 o
   5  14   5        8.45        6.32      5.62 o
   6  14   5       28.74       17.45      6.60 o
  -6  15   5        0.00       10.40      7.34 o
  -5  15   5       14.14       10.50      6.48 o
  -4  15   5       75.18      100.87      8.82 o
  -3  15   5        7.81        3.23      5.03 o
  -2  15   5       12.60       11.23      4.67 o
  -1  15   5       23.42       15.57      4.66 o
   0  15   5        6.53        5.98      4.49 o
   1  15   5        2.58        6.10      5.35 o
   2  15   5       83.95       89.56      7.41 o
   3  15   5       15.97       14.16      5.74 o
   4  15   5        5.16       11.85      6.16 o
   5  15   5        0.79       -3.32      7.28 o
  -5  16   5       17.27       34.68      7.44 o
  -4  16   5       35.08       42.49      7.49 o
  -3  16   5        2.78       -4.85      4.85 o
  -2  16   5       31.78       28.83      5.43 o
  -1  16   5       42.28       44.92      5.64 o
   0  16   5       44.65       33.30      6.26 o
   1  16   5       14.67        9.09      5.42 o
   2  16   5       16.21       17.75      5.77 o
   3  16   5       19.32        7.02     10.99 o
   4  16   5        0.10       -6.19      6.63 o
  -4  17   5       10.88       12.40      6.53 o
  -3  17   5       24.72       36.97     11.07 o
  -2  17   5        0.00        9.63      5.47 o
  -1  17   5       88.69       86.46      6.88 o
   0  17   5       77.75       76.78      7.65 o
   1  17   5       12.29        4.48      5.67 o
   2  17   5       12.91       11.69      6.06 o
   3  17   5       15.71       14.40      7.71 o
   4  17   5        3.22       -0.01      7.65 o
  -3  18   5       33.48       47.48      7.98 o
  -2  18   5       15.89       18.93      5.99 o
  -1  18   5        7.56        9.40      6.66 o
   0  18   5       16.00        3.93      6.06 o
   1  18   5       40.93       28.99      7.54 o
   2  18   5        1.72       -2.49      5.85 o
   3  18   5       21.39       19.55      8.33 o
  -2  19   5       41.10       36.96      7.98 o
  -1  19   5        2.75       -5.76      5.76 o
   0  19   5        5.94       -4.75      6.03 o
   1  19   5        9.77       13.33      6.71 o
  -8   0   6       20.69       14.15      6.71 o
  -6   0   6      385.20      394.68     14.56 o
  -4   0   6     1674.47     1695.53     25.33 o
  -2   0   6       15.95       28.07      3.74 o
   0   0   6     2277.90     2386.28     25.38 o
   2   0   6       53.44       42.74      4.66 o
   4   0   6       18.75       12.43      4.94 o
   6   0   6       18.19        5.33      7.85 o
   8   0   6       10.81       37.46     18.88 o
  -9   1   6       26.51       24.01      5.50 o
  -8   1   6       51.04       47.31      5.83 o
  -7   1   6       95.35      104.43      6.53 o
  -6   1   6       34.37       42.13      3.74 o
  -5   1   6      198.72      194.46      5.73 o
  -4   1   6       58.74       71.85      3.62 o
  -3   1   6       67.86       74.33      4.02 o
  -2   1   6      885.84      935.04      9.41 o
  -1   1   6      748.39      808.11      8.46 o
   0   1   6      153.30      148.22      4.17 o
   1   1   6      322.06      326.45      5.93 o
   2   1   6       27.97       31.83      3.13 o
   3   1   6       43.66       43.75      3.68 o
   4   1   6        6.76        3.03      3.34 o
   5   1   6      202.89      198.79      6.06 o
   6   1   6      143.64      142.67      5.70 o
   7   1   6      104.02      111.14      7.45 o
   8   1   6        9.00       10.42      6.34 o
  -9   2   6       53.92       54.60      8.74 o
  -8   2   6        5.91        3.58      4.13 o
  -7   2   6       21.45       25.55      4.04 o
  -6   2   6      541.93      519.48      8.65 o
  -5   2   6      112.29      116.06      4.80 o
  -4   2   6      518.77      518.71      7.69 o
  -3   2   6      188.67      193.68      5.65 o
  -2   2   6      876.58      872.00      8.83 o
  -1   2   6      106.13      109.42      4.09 o
   0   2   6       93.95       88.16      3.54 o
   1   2   6      495.03      481.01      6.99 o
   2   2   6       24.04       20.75      3.09 o
   3   2   6       77.69       79.07      4.14 o
   4   2   6      229.99      220.15      6.53 o
   5   2   6      239.67      249.84      6.67 o
   6   2   6       68.20       83.87      5.57 o
   7   2   6       29.13       34.81      6.24 o
   8   2   6        3.25        0.87      6.14 o
  -9   3   6       34.92       41.73      6.96 o
  -8   3   6       27.86       23.28      5.37 o
  -7   3   6      422.73      434.73     10.15 o
  -6   3   6       27.92       25.92      3.92 o
  -5   3   6      411.67      407.11      7.44 o
  -4   3   6        1.62        0.55      2.48 o
  -3   3   6      580.22      589.29      7.96 o
  -2   3   6       39.87       52.36      4.37 o
  -1   3   6       71.29       59.53      3.75 o
   0   3   6       74.47       86.24      3.57 o
   1   3   6       54.62       60.42      3.31 o
   2   3   6        4.69        8.25      2.79 o
   3   3   6       70.90       59.07      3.83 o
   4   3   6      158.39      172.68      5.56 o
   5   3   6        0.37        0.62      3.52 o
   6   3   6       42.83       40.29      5.13 o
   7   3   6       14.34       10.39      5.35 o
   8   3   6       59.93       52.50      7.12 o
  -9   4   6       12.46        9.96      6.23 o
  -8   4   6        5.63        5.53      5.33 o
  -7   4   6      254.22      240.22      7.95 o
  -6   4   6      258.41      251.20      6.97 o
  -5   4   6       91.26      103.25      4.44 o
  -4   4   6      267.88      264.08      6.68 o
  -3   4   6      170.09      182.31      4.42 o
  -2   4   6       22.73       21.91      3.01 o
  -1   4   6       50.17       47.59      3.49 o
   0   4   6      744.94      728.53      9.43 o
   1   4   6      356.89      363.04      6.10 o
   2   4   6       88.99       80.20      3.75 o
   3   4   6      165.51      174.49      5.22 o
   4   4   6      358.48      366.60     10.18 o
   5   4   6      121.45      113.83      5.13 o
   6   4   6      109.45      119.80      9.35 o
   7   4   6       31.31       42.46      5.72 o
   8   4   6      126.12      139.74      9.01 o
  -8   5   6        2.70        8.76      5.41 o
  -7   5   6      289.26      288.22      8.81 o
  -6   5   6        1.69       -2.53      3.81 o
  -5   5   6      204.72      202.84      6.75 o
  -4   5   6        3.99        6.30      3.29 o
  -3   5   6      210.94      222.08      5.88 o
  -2   5   6        0.07       -1.13      2.62 o
  -1   5   6       45.40       48.72      3.69 o
   0   5   6        2.99        2.76      2.87 o
   1   5   6      105.22       94.81      3.62 o
   2   5   6        0.40       -0.09      2.63 o
   3   5   6      179.21      173.16      5.20 o
   4   5   6       17.54       14.30      3.39 o
   5   5   6       41.52       35.31      4.34 o
   6   5   6        0.00       -2.02      4.51 o
   7   5   6       14.83       -0.51      4.74 o
   8   5   6       10.71        9.05      6.17 o
  -8   6   6       10.07       10.79      7.21 o
  -7   6   6       87.75       94.54      6.19 o
  -6   6   6       91.07      100.88     10.11 o
  -5   6   6      248.43      242.28      8.46 o
  -4   6   6        6.32        7.94      3.51 o
  -3   6   6      221.79      213.25      8.65 o
  -2   6   6        0.41       -0.17      2.71 o
  -1   6   6      219.51      205.58      5.30 o
   0   6   6       63.01       66.46      5.63 o
   1   6   6      156.33      163.56      7.18 o
   2   6   6        4.01        6.09      2.67 o
   3   6   6      168.32      173.94      5.20 o
   4   6   6        0.36        3.07      3.33 o
   5   6   6       11.42       19.65      4.06 o
   6   6   6       81.04       83.31     10.96 o
   7   6   6       47.17       32.26      6.41 o
  -8   7   6       11.01       11.55      6.05 o
  -7   7   6       50.27       44.26      5.86 o
  -6   7   6       19.32       12.53      4.09 o
  -5   7   6        2.99        3.93      3.58 o
  -4   7   6        7.89       18.36      3.72 o
  -3   7   6      579.95      587.53     10.57 o
  -2   7   6       14.74       13.85      2.99 o
  -1   7   6       66.25       64.89      4.87 o
   0   7   6      178.62      188.83      7.63 o
   1   7   6       43.59       44.70      3.58 o
   2   7   6       14.34       12.54      3.16 o
   3   7   6      314.53      322.94      7.86 o
   4   7   6      218.93      210.53      7.40 o
   5   7   6       61.21       57.53      6.12 o
   6   7   6        0.19        0.18      4.98 o
   7   7   6       56.85       51.49      7.79 o
  -8   8   6      178.86      173.49      9.06 o
  -7   8   6       12.03        3.49      4.77 o
  -6   8   6      153.63      179.03      8.07 o
  -5   8   6      320.23      304.09      9.44 o
  -4   8   6      494.52      493.57      9.17 o
  -3   8   6       59.08       66.10      5.04 o
  -2   8   6      778.43      757.62     15.25 o
  -1   8   6      104.69      102.97      5.62 o
   0   8   6       96.58       95.02      6.78 o
   1   8   6        2.06        3.50      5.08 o
   2   8   6       59.54       55.28      4.87 o
   3   8   6       12.22       28.85      3.97 o
   4   8   6        6.71        1.37      4.08 o
   5   8   6       91.06      106.77      7.49 o
   6   8   6       43.55       43.72      6.32 o
   7   8   6       12.84       10.47      5.77 o
  -8   9   6        3.00        2.31      6.01 o
  -7   9   6       51.92       55.51      7.38 o
  -6   9   6       57.47       66.28      7.06 o
  -5   9   6       10.33        8.62      4.37 o
  -4   9   6      521.81      512.64     10.52 o
  -3   9   6       18.40        7.56      3.96 o
  -2   9   6     1183.44     1174.49     15.49 o
  -1   9   6       84.37       81.92      5.40 o
   0   9   6       85.97       80.75      5.41 o
   1   9   6       21.69       14.36      4.38 o
   2   9   6       37.20       43.59      4.01 o
   3   9   6       56.43       48.39      4.98 o
   4   9   6      359.31      380.27      9.69 o
   5   9   6       33.20       26.21      5.73 o
   6   9   6        0.89       -4.64      5.06 o
   7   9   6       45.44       46.22      7.31 o
  -7  10   6       69.13       82.60      8.17 o
  -6  10   6      148.65      183.84      9.82 o
  -5  10   6       76.65       89.19      6.72 o
  -4  10   6     1055.96     1092.99     16.92 o
  -3  10   6       86.73       95.57      6.56 o
  -2  10   6        0.50       -2.63      3.94 o
  -1  10   6        6.10       10.97      4.30 o
   0  10   6      681.54      707.82     13.74 o
   1  10   6        0.06        0.39      4.30 o
   2  10   6       10.62       13.26      4.23 o
   3  10   6        0.00        5.90      3.97 o
   4  10   6        0.97       -4.23      4.23 o
   5  10   6       29.61       13.19      6.95 o
   6  10   6       18.75       19.37      6.72 o
   7  10   6        1.86        3.32      6.21 o
  -7  11   6       12.59       18.08      6.42 o
  -6  11   6        0.14       -3.33      5.23 o
  -5  11   6       51.03       46.03      6.64 o
  -4  11   6        6.16        9.16      4.27 o
  -3  11   6       70.87       75.12      6.07 o
  -2  11   6      421.96      360.10      9.55 o
  -1  11   6       20.05       18.51      4.50 o
   0  11   6      249.02      268.01      8.32 o
   1  11   6        0.09       -0.62      4.34 o
   2  11   6       14.58        9.30      5.24 o
   3  11   6       52.10       45.41      6.12 o
   4  11   6        9.07       13.32      4.63 o
   5  11   6       48.11       55.93      6.86 o
   6  11   6       65.94       54.75      7.28 o
  -7  12   6       37.23       50.02      7.89 o
  -6  12   6       67.68       61.12      7.90 o
  -5  12   6       25.69       28.05      8.93 o
  -4  12   6        3.07        5.33      4.24 o
  -3  12   6       30.88       23.27      4.72 o
  -2  12   6      580.65      570.13     15.41 o
  -1  12   6       28.93       15.39      4.67 o
   0  12   6        0.08       -0.62      4.24 o
   1  12   6      279.41      264.86      8.46 o
   2  12   6        8.09        8.70      5.49 o
   3  12   6       44.25       40.85      6.22 o
   4  12   6        0.50       -0.66      6.87 o
   5  12   6        6.29        5.58      7.24 o
   6  12   6       22.97       27.29      8.28 o
  -6  13   6        1.39       10.23      6.02 o
  -5  13   6       86.62       88.61      8.34 o
  -4  13   6       39.36       46.64      6.73 o
  -3  13   6        0.89       -2.79      4.07 o
  -2  13   6       33.62       32.22      5.07 o
  -1  13   6       55.93       49.97      8.00 o
   0  13   6      181.60      166.28      7.39 o
   1  13   6        8.24        8.47      5.51 o
   2  13   6        1.34        3.05      5.50 o
   3  13   6        0.53       -2.41      5.22 o
   4  13   6       29.92       36.06      8.13 o
   5  13   6       32.43       37.80      8.26 o
  -6  14   6        4.05        4.82      6.70 o
  -5  14   6        1.09        5.89      5.81 o
  -4  14   6       22.40        9.87      6.37 o
  -3  14   6        3.13        3.67      4.71 o
  -2  14   6       55.24       49.19      5.58 o
  -1  14   6      104.46      113.52      6.63 o
   0  14   6        0.82       -4.13      4.13 o
   1  14   6      135.95      139.28      8.23 o
   2  14   6        0.00       -4.81      4.81 o
   3  14   6       34.72       40.46      6.36 o
   4  14   6        0.67       -6.64      6.80 o
   5  14   6      110.53      127.67     11.04 o
  -5  15   6       72.60       92.80     16.31 o
  -4  15   6        0.46        0.30      6.48 o
  -3  15   6       59.40       47.73      6.40 o
  -2  15   6        7.65        6.67      4.63 o
  -1  15   6        6.54        6.52      4.76 o
   0  15   6        4.36       -3.41      5.36 o
   1  15   6        0.02       -0.79      4.94 o
   2  15   6       30.59       18.96      6.10 o
   3  15   6       34.87       38.63      8.11 o
   4  15   6        1.33       -6.97      6.97 o
  -4  16   6        1.93       -5.88      5.88 o
  -3  16   6        1.01       -4.53      5.05 o
  -2  16   6        1.32       -4.66      4.66 o
  -1  16   6       16.59       21.08      8.00 o
   0  16   6        0.20        1.41      5.48 o
   1  16   6      115.75      133.83      8.70 o
   2  16   6        0.01       -2.54      5.36 o
   3  16   6        8.23        7.41      7.38 o
   4  16   6       22.92        6.03      7.88 o
  -4  17   6       19.43       24.18      7.36 o
  -3  17   6        2.38        2.40      6.28 o
  -2  17   6        6.18       11.37      6.94 o
  -1  17   6        5.43       -1.90      5.69 o
   0  17   6        5.59       -3.25      5.52 o
   1  17   6       15.36       13.78      6.10 o
   2  17   6        4.02        5.41      5.99 o
   3  17   6       18.97        4.45      8.23 o
  -2  18   6        7.91        3.26      5.77 o
  -1  18   6       10.49        8.26      6.28 o
   0  18   6       14.06       13.89      6.28 o
   1  18   6        6.18        2.10      6.12 o
  -7   0   7      449.26      445.26     14.58 o
  -5   0   7      697.77      705.29     13.80 o
  -3   0   7      200.36      207.20      7.34 o
  -1   0   7        2.68        6.88      3.48 o
   1   0   7       90.11      101.34      6.19 o
   3   0   7       21.27       16.36      5.71 o
   5   0   7      530.25      563.06     13.92 o
   7   0   7        4.05       -8.07      8.07 o
  -8   1   7        0.56       -4.86      4.86 o
  -7   1   7       15.84       17.77      5.09 o
  -6   1   7       61.72       67.11      4.87 o
  -5   1   7      142.53      135.12      5.24 o
  -4   1   7      165.69      157.80      7.19 o
  -3   1   7      213.66      190.08      5.74 o
  -2   1   7      159.55      159.30      4.90 o
  -1   1   7     1091.55     1070.01     10.70 o
   0   1   7      404.19      377.24      6.70 o
   1   1   7     3232.65     3211.28     24.58 o
   2   1   7      715.72      711.47     13.26 o
   3   1   7      183.61      164.56      5.44 o
   4   1   7      734.05      718.65     10.45 o
   5   1   7      224.50      211.03      6.54 o
   6   1   7      182.44      182.59      6.58 o
   7   1   7        1.00        3.12      5.31 o
  -8   2   7        8.67        6.81      5.37 o
  -7   2   7      186.06      184.20      7.90 o
  -6   2   7        7.23        6.94      3.37 o
  -5   2   7      180.82      178.59      6.02 o
  -4   2   7        7.35        3.44      3.32 o
  -3   2   7       56.14       53.76      4.28 o
  -2   2   7       74.53       70.08      4.14 o
  -1   2   7       74.20       81.73      4.32 o
   0   2   7       51.97       47.67      3.23 o
   1   2   7       89.35       96.16      4.16 o
   2   2   7        0.23        1.34      3.08 o
   3   2   7       67.10       79.72      4.40 o
   4   2   7      311.27      312.34      7.34 o
   5   2   7       25.40       20.45      4.01 o
   6   2   7       53.26       57.27      6.11 o
   7   2   7       34.43       42.15      6.50 o
  -8   3   7       15.34       11.49      5.20 o
  -7   3   7        0.42        3.14      4.14 o
  -6   3   7       20.32       21.88      5.03 o
  -5   3   7        4.13        2.84      3.42 o
  -4   3   7      428.79      442.95      8.57 o
  -3   3   7      379.80      365.16      7.61 o
  -2   3   7       83.07       92.78      5.50 o
  -1   3   7        4.84        7.31      3.34 o
   0   3   7       49.88       45.96      3.97 o
   1   3   7      419.41      395.29      7.02 o
   2   3   7       58.59       62.14      4.58 o
   3   3   7      332.40      326.87      7.16 o
   4   3   7       51.05       56.70      4.35 o
   5   3   7        6.47       -1.11      3.59 o
   6   3   7        3.78        0.54      4.59 o
   7   3   7       17.60       11.77      5.52 o
  -8   4   7        2.59        6.99      5.07 o
  -7   4   7       22.49       23.22      5.40 o
  -6   4   7      108.09      110.99      6.67 o
  -5   4   7       13.77       14.75      3.66 o
  -4   4   7      130.18      122.30      5.14 o
  -3   4   7       29.60       36.87      3.78 o
  -2   4   7      355.71      362.66      7.49 o
  -1   4   7        4.19        5.29      3.29 o
   0   4   7      821.27      795.29     11.46 o
   1   4   7       18.30       16.26      3.70 o
   2   4   7      315.01      324.92      6.81 o
   3   4   7       22.78       28.11      3.73 o
   4   4   7       33.53       41.21      4.06 o
   5   4   7       16.23       16.52      4.34 o
   6   4   7       21.03       21.52      5.17 o
   7   4   7        0.96       -5.20      5.20 o
  -8   5   7       29.16       29.98      6.91 o
  -7   5   7        5.83        7.01      5.16 o
  -6   5   7      448.52      440.49     11.53 o
  -5   5   7        6.40        4.63      3.25 o
  -4   5   7      421.27      450.16      8.76 o
  -3   5   7        0.17       -2.33      2.97 o
  -2   5   7      294.95      323.78      7.21 o
  -1   5   7       21.78       17.27      3.57 o
   0   5   7      236.98      248.85      7.39 o
   1   5   7       39.21       39.44      4.55 o
   2   5   7       86.11      102.04      4.84 o
   3   5   7        0.74        1.48      3.50 o
   4   5   7       77.49       86.44      5.22 o
   5   5   7        5.26        2.09      4.22 o
   6   5   7       61.48       77.32      6.99 o
   7   5   7        0.02       -5.09      5.09 o
  -8   6   7        2.53        8.94      6.17 o
  -7   6   7       80.44       88.98      6.14 o
  -6   6   7      257.56      251.21      8.26 o
  -5   6   7        4.63        3.30      3.80 o
  -4   6   7       64.85       56.06      4.71 o
  -3   6   7      109.48      127.73      5.24 o
  -2   6   7     1310.07     1258.73     17.39 o
  -1   6   7       14.93       14.29      4.19 o
   0   6   7      435.14      444.94      9.55 o
   1   6   7       15.32       21.14      5.77 o
   2   6   7      471.86      455.10     10.08 o
   3   6   7        2.24       -3.52      3.52 o
   4   6   7       91.68      100.15      5.96 o
   5   6   7        0.23       -4.08      4.08 o
   6   6   7        0.93       -0.78      5.11 o
   7   6   7        0.48       -2.72      5.64 o
  -8   7   7       87.16      109.01      9.96 o
  -7   7   7        2.15       -2.48      4.98 o
  -6   7   7        3.95        6.74      4.37 o
  -5   7   7       47.90       50.87      4.90 o
  -4   7   7     1436.62     1400.72     17.66 o
  -3   7   7       20.50       25.46      4.42 o
  -2   7   7        0.01       -3.67      3.67 o
  -1   7   7        9.30        8.22      4.16 o
   0   7   7       13.26        9.59      4.24 o
   1   7   7      111.92      108.83      5.75 o
   2   7   7       17.98       13.85      4.79 o
   3   7   7      240.30      230.55      7.72 o
   4   7   7      272.29      268.81      9.11 o
   5   7   7        1.16        4.46      5.29 o
   6   7   7       30.29       32.57      6.34 o
   7   7   7        0.00        0.54      5.83 o
  -7   8   7       23.36       26.80      6.38 o
  -6   8   7        0.54       -1.37      5.16 o
  -5   8   7        0.53       -0.42      4.40 o
  -4   8   7      442.26      438.94     10.11 o
  -3   8   7      138.02      148.69      6.50 o
  -2   8   7       25.55       22.94      6.25 o
  -1   8   7        7.55        6.92      4.09 o
   0   8   7      312.91      325.53      8.81 o
   1   8   7        2.69        0.73      4.65 o
   2   8   7        0.20       -1.90      3.97 o
   3   8   7       39.50       35.57      5.68 o
   4   8   7       66.93       56.86      6.24 o
   5   8   7        0.09       -4.90      4.90 o
   6   8   7        4.34       -1.51      5.92 o
  -7   9   7       24.05       22.13      6.36 o
  -6   9   7       26.07       37.47      6.62 o
  -5   9   7      206.98      213.45      9.00 o
  -4   9   7      122.04      142.11      8.20 o
  -3   9   7      116.54      121.91      6.30 o
  -2   9   7      191.54      180.18      6.96 o
  -1   9   7      247.40      236.68      7.73 o
   0   9   7        0.37       -0.54      4.29 o
   1   9   7       47.58       54.88      5.36 o
   2   9   7      123.59       98.72      6.06 o
   3   9   7      374.95      365.87     15.42 o
   4   9   7       22.49        9.22      6.27 o
   5   9   7       14.84       14.17      7.25 o
   6   9   7       18.24       13.72     12.62 o
  -7  10   7       39.00       45.49      7.49 o
  -6  10   7       93.56       74.57      7.86 o
  -5  10   7      153.35      138.30      8.95 o
  -4  10   7        6.16       12.16      4.33 o
  -3  10   7        8.14        7.36      4.30 o
  -2  10   7       22.15       20.01      4.51 o
  -1  10   7        2.72        0.75      4.12 o
   0  10   7       96.42      103.69      6.25 o
   1  10   7       10.67        3.77      4.52 o
   2  10   7        0.10       -3.96      4.96 o
   3  10   7       10.28        4.53      5.24 o
   4  10   7       14.04       14.99      5.62 o
   5  10   7       51.93       55.85      8.61 o
   6  10   7        6.54       -7.08      7.08 o
  -7  11   7        1.33       -5.47      5.47 o
  -6  11   7        9.08       10.00      6.22 o
  -5  11   7       13.86       15.93      5.77 o
  -4  11   7       43.42       42.94      5.85 o
  -3  11   7       39.17       49.89      5.37 o
  -2  11   7       84.02       80.36      5.93 o
  -1  11   7      100.78      103.19      7.71 o
   0  11   7        0.20        0.81      4.25 o
   1  11   7      745.35      724.88     13.12 o
   2  11   7       12.28        8.52      5.50 o
   3  11   7        3.27       12.42      5.95 o
   4  11   7       16.27       18.52      7.60 o
   5  11   7       82.59       85.48     10.30 o
   6  11   7       11.47       20.67      8.07 o
  -6  12   7        0.14        6.73      6.12 o
  -5  12   7        0.46        2.15      5.46 o
  -4  12   7        2.41       -1.54      4.22 o
  -3  12   7      137.39      151.06      7.15 o
  -2  12   7        3.99        3.88      4.41 o
  -1  12   7        3.53        7.10      4.44 o
   0  12   7       12.31       18.77      5.13 o
   1  12   7       29.16       24.18      5.21 o
   2  12   7       63.57       75.07      7.09 o
   3  12   7       13.44       15.03      6.71 o
   4  12   7       22.54       18.26      7.65 o
   5  12   7       25.10       20.08      8.23 o
  -6  13   7       33.20       32.25      7.10 o
  -5  13   7        8.24       -0.67      5.73 o
  -4  13   7       30.63       38.47      6.84 o
  -3  13   7       34.63       26.22      5.40 o
  -2  13   7        8.57       11.56      5.41 o
  -1  13   7      120.16      117.59      6.98 o
   0  13   7       86.50       81.62      6.24 o
   1  13   7        3.33        3.31      5.54 o
   2  13   7       13.82       15.60      6.04 o
   3  13   7       99.69      121.48      8.37 o
   4  13   7        0.38       -3.69      6.84 o
   5  13   7        0.06       -2.31      7.68 o
  -5  14   7        1.92        3.21      6.14 o
  -4  14   7        0.02        7.67      5.83 o
  -3  14   7       20.86       25.13      5.16 o
  -2  14   7        4.28       12.43      5.04 o
  -1  14   7       17.06       10.22      5.79 o
   0  14   7       49.02       57.43      6.04 o
   1  14   7       43.82       36.69      6.65 o
   2  14   7        0.07       -1.56      5.68 o
   3  14   7        0.14       -5.50      5.50 o
   4  14   7        8.62        2.98      7.68 o
  -4  15   7       14.64        0.81      6.67 o
  -3  15   7        2.31       -5.52      5.66 o
  -2  15   7       36.91       33.61      5.63 o
  -1  15   7        0.21       -4.63      4.63 o
   0  15   7       16.75       16.23      5.85 o
   1  15   7       10.29        2.79      5.51 o
   2  15   7        6.17       13.76      5.73 o
   3  15   7        1.78       -0.59      7.14 o
  -3  16   7       25.18       12.64      5.62 o
  -2  16   7       43.60       39.37      5.96 o
  -1  16   7        6.51       11.73      5.25 o
   0  16   7       15.54       27.60      6.68 o
   1  16   7        0.01       -5.26      5.30 o
   2  16   7        1.91        0.96      5.68 o
   3  16   7        3.77        3.09      7.42 o
  -2  17   7        0.01       -1.75      5.45 o
  -1  17   7        9.61        3.74      5.84 o
   0  17   7       33.66       31.61      7.29 o
   1  17   7       42.19       34.71      7.11 o
  -8   0   8        4.97       -1.21      7.83 o
  -6   0   8        6.32        8.37      5.75 o
  -4   0   8        1.81        4.05      5.37 o
  -2   0   8       15.26        5.07      5.08 o
   0   0   8      348.07      341.80     10.04 o
   2   0   8      910.63      891.12     16.07 o
   4   0   8      434.60      453.01     12.79 o
   6   0   8        5.88        9.72      6.22 o
  -8   1   8        2.38        0.88      5.46 o
  -7   1   8       92.87       88.64      7.93 o
  -6   1   8      192.52      188.64      7.27 o
  -5   1   8        4.49        2.09      3.88 o
  -4   1   8       62.87       66.60      5.98 o
  -3   1   8       14.37       17.60      4.55 o
  -2   1   8        7.70        6.83      3.88 o
  -1   1   8        7.69       10.92      3.49 o
   0   1   8      878.98      890.92     13.62 o
   1   1   8      151.10      153.53      5.82 o
   2   1   8       27.14       28.87      3.99 o
   3   1   8        9.71        7.97      3.74 o
   4   1   8      122.07      108.99      5.31 o
   5   1   8       30.90       29.89      4.41 o
   6   1   8        2.57       -0.21      4.08 o
   7   1   8        2.00        9.93      6.64 o
  -8   2   8        0.05        7.12      5.84 o
  -7   2   8        0.62       -3.54      4.39 o
  -6   2   8       62.76       58.17      5.32 o
  -5   2   8        0.25        3.49      3.91 o
  -4   2   8       11.51        4.78      3.88 o
  -3   2   8      155.62      169.62      5.82 o
  -2   2   8       24.46       15.99      3.63 o
  -1   2   8      197.15      191.00      5.95 o
   0   2   8      490.29      510.77      9.36 o
   1   2   8      135.52      140.90      7.04 o
   2   2   8      944.74      941.73     11.70 o
   3   2   8      550.51      523.66     14.98 o
   4   2   8      191.78      185.15      6.27 o
   5   2   8        0.64       -3.87      3.87 o
   6   2   8       28.58       25.10      5.46 o
   7   2   8       14.88       10.84      6.22 o
  -8   3   8        9.94       17.89      6.34 o
  -7   3   8      189.53      206.56      8.93 o
  -6   3   8       10.84        9.96      4.25 o
  -5   3   8        0.15       -0.86      3.42 o
  -4   3   8      123.13      109.73      5.25 o
  -3   3   8        2.29        3.17      3.93 o
  -2   3   8      161.73      174.61      5.84 o
  -1   3   8       10.54        3.73      5.19 o
   0   3   8       23.19       40.98      4.38 o
   1   3   8      530.94      547.83     10.98 o
   2   3   8      408.18      391.20      8.78 o
   3   3   8       33.27       22.97      4.00 o
   4   3   8       25.19       22.94      4.07 o
   5   3   8       37.48       32.28      4.92 o
   6   3   8        0.93        5.46      5.45 o
   7   3   8       15.20       24.36      7.22 o
  -8   4   8       49.20       45.09      7.15 o
  -7   4   8        7.58       12.11      5.11 o
  -6   4   8        6.62        9.74      4.61 o
  -5   4   8        2.96        3.48      3.52 o
  -4   4   8      111.63      109.32      5.30 o
  -3   4   8       78.89       75.60      4.63 o
  -2   4   8        3.13        2.98      3.42 o
  -1   4   8       75.43       71.66      5.29 o
   0   4   8       18.07       16.97      4.18 o
   1   4   8      947.99      906.79     13.82 o
   2   4   8        5.18        4.57      4.30 o
   3   4   8       63.44       62.38      6.20 o
   4   4   8       89.31       91.39      6.28 o
   5   4   8       29.78       23.49      5.81 o
   6   4   8        0.20        4.37      5.54 o
  -7   5   8       29.34       42.37      5.99 o
  -6   5   8       65.30       79.39      5.86 o
  -5   5   8       31.87       28.86      4.23 o
  -4   5   8      146.60      146.32      7.06 o
  -3   5   8      219.86      218.30      7.58 o
  -2   5   8       11.63       17.44      4.33 o
  -1   5   8      170.58      176.79      7.29 o
   0   5   8        4.65        2.17      3.99 o
   1   5   8        0.29       -1.00      4.08 o
   2   5   8        1.96       -4.23      4.23 o
   3   5   8      105.82      119.57      6.68 o
   4   5   8        1.58        0.47      4.47 o
   5   5   8        0.58        6.05      6.88 o
   6   5   8        7.88        0.15      5.81 o
  -7   6   8       66.72       58.62      6.44 o
  -6   6   8       58.91       57.35      6.10 o
  -5   6   8       50.42       58.54      5.25 o
  -4   6   8      166.69      158.90      6.78 o
  -3   6   8       96.07       92.61      6.49 o
  -2   6   8       47.51       42.71      4.95 o
  -1   6   8       10.36       17.17      4.43 o
   0   6   8        0.41        2.77      4.62 o
   1   6   8      124.20      123.98      6.45 o
   2   6   8       40.92       40.98      5.11 o
   3   6   8      167.70      168.24      7.30 o
   4   6   8       40.05       30.75      5.82 o
   5   6   8        5.50        3.34      6.31 o
   6   6   8        0.45       -9.14      9.14 o
  -7   7   8        0.16        5.49      5.73 o
  -6   7   8        8.65        7.24      5.57 o
  -5   7   8        0.88        2.09      4.14 o
  -4   7   8      231.46      255.71      8.21 o
  -3   7   8        0.29        2.77      4.10 o
  -2   7   8       74.64       85.66      5.69 o
  -1   7   8      216.08      208.86      7.53 o
   0   7   8       32.69       40.38      5.12 o
   1   7   8       23.48       31.37      4.99 o
   2   7   8      300.64      283.22      8.63 o
   3   7   8        0.04       -0.47      4.50 o
   4   7   8       39.37       38.33      6.10 o
   5   7   8        6.42       13.96      7.81 o
   6   7   8        5.38       -1.95      6.87 o
  -7   8   8       21.31       18.54      6.35 o
  -6   8   8       17.12       25.13      5.54 o
  -5   8   8       14.97       20.57      4.70 o
  -4   8   8       38.45       34.73      4.92 o
  -3   8   8        1.13       -1.32      3.95 o
  -2   8   8       10.28       11.99      4.52 o
  -1   8   8       21.18       19.82      4.83 o
   0   8   8        0.14       -4.21      4.21 o
   1   8   8       62.40       70.67      7.12 o
   2   8   8       70.34       58.64      5.67 o
   3   8   8       10.56       15.40      5.50 o
   4   8   8        0.67       -3.41      5.34 o
   5   8   8        5.64       -1.79      6.73 o
   6   8   8       45.53       39.02      8.51 o
  -7   9   8       30.11       29.18      6.86 o
  -6   9   8       66.13       66.52      7.75 o
  -5   9   8        0.16       -0.62      4.89 o
  -4   9   8       14.95       16.39      4.56 o
  -3   9   8        0.15       -4.02      4.02 o
  -2   9   8      499.47      491.03     13.91 o
  -1   9   8       46.57       43.88      5.26 o
   0   9   8      166.78      165.27      7.31 o
   1   9   8      134.89      141.37      9.09 o
   2   9   8       42.13       50.25      5.50 o
   3   9   8        1.84        5.17      5.26 o
   4   9   8       91.94       91.89      7.57 o
   5   9   8        0.82        1.49      7.10 o
  -6  10   8        1.50        9.67      6.02 o
  -5  10   8        4.30        1.36      4.98 o
  -4  10   8       32.22       31.83      5.11 o
  -3  10   8       19.39       18.00      4.88 o
  -2  10   8       15.36       14.27      4.73 o
  -1  10   8        0.03       -4.17      4.17 o
   0  10   8       22.71       15.32      4.96 o
   1  10   8       17.03        4.34      5.34 o
   2  10   8       12.87        0.39      6.41 o
   3  10   8       27.21       35.93      6.20 o
   4  10   8      138.12      125.16      8.30 o
   5  10   8       28.56       17.30     11.93 o
  -6  11   8       42.72       59.10      8.18 o
  -5  11   8        2.32        2.07      5.84 o
  -4  11   8      100.37      102.59      6.76 o
  -3  11   8        0.83        4.34      4.94 o
  -2  11   8       20.58       26.39      4.95 o
  -1  11   8        0.13        0.83      4.58 o
   0  11   8       93.01      101.73      7.49 o
   1  11   8        1.58       -2.92      5.36 o
   2  11   8        2.58        6.60      6.16 o
   3  11   8        3.53       -4.34      5.43 o
   4  11   8        0.66       -0.60      6.86 o
   5  11   8        0.30       -7.33      7.33 o
  -5  12   8        7.52       17.90      6.44 o
  -4  12   8        3.72        5.10      6.24 o
  -3  12   8       16.01       26.56      6.18 o
  -2  12   8       24.80       20.95      5.16 o
  -1  12   8       10.47        7.59      4.93 o
   0  12   8       11.52        4.70      4.67 o
   1  12   8       41.45       45.37      6.76 o
   2  12   8       28.80       32.14      6.42 o
   3  12   8      146.23      130.04     13.48 o
   4  12   8        1.48       -1.74      7.49 o
  -5  13   8       11.66       12.51      6.32 o
  -4  13   8        0.82        1.81      4.88 o
  -3  13   8        8.09        2.98      5.47 o
  -2  13   8       36.31       34.61      5.70 o
  -1  13   8        6.70        5.71      5.73 o
   0  13   8        2.81        0.61      4.98 o
   1  13   8       62.43       48.45      8.47 o
   2  13   8       25.24       37.53      6.59 o
   3  13   8        0.04       -5.59      6.32 o
   4  13   8        8.50       14.54      8.84 o
  -4  14   8       13.46       12.23      6.46 o
  -3  14   8       30.59       29.88      5.67 o
  -2  14   8        9.64       11.26      5.83 o
  -1  14   8       40.00       39.75      6.07 o
   0  14   8       26.13       31.44      6.62 o
   1  14   8      204.43      204.54      9.95 o
   2  14   8        9.32        8.99      6.06 o
   3  14   8        8.85        9.70      6.45 o
  -3  15   8        5.62       -3.53      4.73 o
  -2  15   8        0.37       -4.67      4.67 o
  -1  15   8       15.27       23.27      6.20 o
   0  15   8        5.09       -3.72      6.76 o
   1  15   8       62.14       87.18      8.01 o
   2  15   8        0.06       -6.97      6.97 o
  -2  16   8        0.47        9.60      5.31 o
  -1  16   8       22.60       18.53      6.53 o
   0  16   8        0.02       -3.92      8.30 o
   1  16   8       14.58       12.39      7.07 o
  -7   0   9      107.11      130.21     21.86 o
  -5   0   9        1.24       -1.44      5.66 o
  -3   0   9      133.27      136.30     10.93 o
  -1   0   9      998.70     1001.45     21.29 o
   1   0   9      342.77      365.59     14.33 o
   3   0   9      147.51      142.19     10.14 o
   5   0   9      162.18      177.27     10.99 o
  -7   1   9       90.23      106.06      9.04 o
  -6   1   9        8.75        3.61      4.34 o
  -5   1   9       12.40       15.24      4.51 o
  -4   1   9        2.26        4.85      4.04 o
  -3   1   9       15.48       26.56      4.66 o
  -2   1   9      122.32      112.14      6.17 o
  -1   1   9      287.15      305.58      8.91 o
   0   1   9        3.01        2.10      4.20 o
   1   1   9       13.82       12.93      4.69 o
   2   1   9       16.56       16.14      4.77 o
   3   1   9       45.80       41.17      4.89 o
   4   1   9        0.05       -1.78      4.15 o
   5   1   9        1.82       -2.27      4.48 o
   6   1   9        0.14       -5.89      8.59 o
  -7   2   9       87.45       82.35      7.22 o
  -6   2   9      106.70      102.20      6.44 o
  -5   2   9       10.86        5.93      4.34 o
  -4   2   9        8.24        3.13      4.10 o
  -3   2   9      430.15      419.32     15.46 o
  -2   2   9      180.23      189.94      9.27 o
  -1   2   9       39.61       35.78      4.91 o
   0   2   9       41.05       41.01      5.11 o
   1   2   9     1016.25     1010.86     15.34 o
   2   2   9       25.15       20.94      4.80 o
   3   2   9       71.17       79.53      6.16 o
   4   2   9        0.25       -1.08      4.65 o
   5   2   9        0.17       -2.15      4.99 o
   6   2   9       36.08       37.24      7.58 o
  -7   3   9        2.05        8.41      5.23 o
  -6   3   9       79.49       70.84      6.50 o
  -5   3   9       48.55       53.97      5.39 o
  -4   3   9       80.55       78.66      8.15 o
  -3   3   9       23.33       26.31      4.65 o
  -2   3   9        2.59        5.33      4.81 o
  -1   3   9       58.79       60.88      6.30 o
   0   3   9     1018.48     1002.19     21.56 o
   1   3   9      138.51      135.96      8.27 o
   2   3   9        7.73        8.48      4.88 o
   3   3   9        4.13       -4.37      4.37 o
   4   3   9        9.50       -0.39      4.66 o
   5   3   9        5.70        3.16      5.66 o
   6   3   9       17.89       25.54      7.51 o
  -7   4   9        9.55        9.12      8.07 o
  -6   4   9       19.79       15.93      5.95 o
  -5   4   9        3.45        0.19      4.53 o
  -4   4   9      368.26      384.84     11.07 o
  -3   4   9       66.73       60.39      5.89 o
  -2   4   9       13.90       14.69      4.91 o
  -1   4   9      101.23      111.46      6.21 o
   0   4   9      584.39      618.65     11.98 o
   1   4   9       83.12       90.92      9.02 o
   2   4   9       29.31       36.03      6.19 o
   3   4   9        6.98        5.07      4.61 o
   4   4   9        3.05        3.08      4.94 o
   5   4   9        0.76       -1.79      5.30 o
   6   4   9        3.01        6.45      7.22 o
  -7   5   9       16.23        5.27      5.62 o
  -6   5   9       20.47       23.85      6.31 o
  -5   5   9        3.34       11.29      5.00 o
  -4   5   9        2.48        7.24      4.65 o
  -3   5   9        0.39       -1.12      4.12 o
  -2   5   9     1115.05     1080.99     15.65 o
  -1   5   9      121.44      118.90      6.41 o
   0   5   9      108.13       87.15      5.93 o
   1   5   9        2.43       -1.79      4.35 o
   2   5   9      450.72      422.55     10.58 o
   3   5   9        6.97        6.22      4.68 o
   4   5   9       89.81      108.79      7.80 o
   5   5   9        0.39       -5.37      5.37 o
   6   5   9        1.32       -3.29      7.01 o
  -7   6   9        1.92       -3.34      5.59 o
  -6   6   9       59.29       60.16      7.73 o
  -5   6   9       23.85       35.93      7.73 o
  -4   6   9       67.72       66.51      5.53 o
  -3   6   9       14.55       23.68      4.77 o
  -2   6   9      303.48      338.98      9.57 o
  -1   6   9       73.98       74.71      5.83 o
   0   6   9       30.90       16.87      4.64 o
   1   6   9        1.82       -0.83      4.31 o
   2   6   9        3.78        8.84      4.75 o
   3   6   9       13.21        9.12      4.88 o
   4   6   9        2.25        5.17      5.70 o
   5   6   9        0.60        0.24      6.72 o
  -6   7   9       18.90        5.76      6.08 o
  -5   7   9        3.97       -0.34      4.36 o
  -4   7   9        8.19       14.43      4.53 o
  -3   7   9      223.47      226.88      8.13 o
  -2   7   9       34.09       35.77      4.93 o
  -1   7   9      139.12      124.58      6.90 o
   0   7   9      418.00      432.32     10.80 o
   1   7   9      105.53       81.30      6.14 o
   2   7   9       10.24       10.50      4.94 o
   3   7   9       14.44       -0.45      5.42 o
   4   7   9       85.97       92.36      9.36 o
   5   7   9       14.31        8.09      8.37 o
  -6   8   9       44.58       45.35      6.57 o
  -5   8   9        4.48        9.76      5.37 o
  -4   8   9       50.60       51.93      5.63 o
  -3   8   9       71.17       81.25      6.01 o
  -2   8   9       19.19       29.51      7.00 o
  -1   8   9      107.30      110.09      7.44 o
   0   8   9       13.45       16.82      5.41 o
   1   8   9      294.37      282.06      9.14 o
   2   8   9        1.02        8.03      4.73 o
   3   8   9        7.14        6.98      7.45 o
   4   8   9       12.50       26.04      6.25 o
   5   8   9       12.90       17.62      7.65 o
  -6   9   9       12.82        1.57      5.46 o
  -5   9   9       14.21        7.27      6.17 o
  -4   9   9       24.48       16.36      4.83 o
  -3   9   9       16.55       15.32      4.82 o
  -2   9   9       69.55       78.28      6.07 o
  -1   9   9       28.58       37.38      5.53 o
   0   9   9        3.13        4.87      4.81 o
   1   9   9        0.01        5.58      4.78 o
   2   9   9       72.82       81.00      7.34 o
   3   9   9       19.56        2.72      5.64 o
   4   9   9        1.76        9.75      6.03 o
  -5  10   9        0.51       -1.23      6.10 o
  -4  10   9        8.91       11.54      4.90 o
  -3  10   9       32.42       32.88      5.37 o
  -2  10   9       15.47       14.17      4.86 o
  -1  10   9      230.95      240.56     13.65 o
   0  10   9       34.85       24.74      5.39 o
   1  10   9       50.78       53.27      5.98 o
   2  10   9        0.50       -3.21      5.24 o
   3  10   9       58.41       52.82      7.15 o
   4  10   9        1.84       -1.65      8.67 o
  -5  11   9        0.22        2.76      5.94 o
  -4  11   9       12.49        6.73      5.34 o
  -3  11   9       16.81       16.57      5.10 o
  -2  11   9       18.39       21.59      5.27 o
  -1  11   9        0.08        3.93      4.89 o
   0  11   9       22.75       30.65      5.50 o
   1  11   9       17.29       11.90      6.57 o
   2  11   9       36.21       30.72      6.37 o
   3  11   9       16.40        9.80      6.18 o
   4  11   9        2.97       -0.54      7.57 o
  -4  12   9       40.86       31.56      5.88 o
  -3  12   9       33.12       26.16      5.48 o
  -2  12   9       14.39       12.14      5.04 o
  -1  12   9       45.69       42.25      7.75 o
   0  12   9        3.40       -0.33      4.92 o
   1  12   9       99.39      111.36      8.19 o
   2  12   9        5.78        3.74      6.19 o
   3  12   9       29.80       30.54      6.89 o
  -4  13   9        3.01       -6.59      6.59 o
  -3  13   9        2.06       -1.73      4.97 o
  -2  13   9        4.57       -3.43      5.08 o
  -1  13   9       17.28       14.18      6.89 o
   0  13   9       51.06       54.19      7.30 o
   1  13   9       15.60        9.38      6.24 o
   2  13   9        3.67       -3.04      6.19 o
  -2  14   9        0.22        5.68      6.32 o
  -1  14   9       13.04       16.09      7.91 o
   0  14   9       50.91       45.77      7.37 o
   1  14   9       73.28       77.49      8.18 o
  -6   0  10       41.81       37.98     12.39 o
  -4   0  10        3.99        6.49      7.44 o
  -2   0  10       44.06       34.36      7.41 o
   0   0  10      148.58      149.19     10.25 o
   2   0  10        0.39       -1.44      7.70 o
   4   0  10        1.36       -7.98      7.98 o
  -6   1  10       18.81       24.18      5.30 o
  -5   1  10        1.51       -2.47      4.66 o
  -4   1  10        1.02        4.07      4.16 o
  -3   1  10        0.53       -1.18      5.21 o
  -2   1  10       22.55       31.69      5.11 o
  -1   1  10       49.92       61.78      5.81 o
   0   1  10        3.53        0.16      4.70 o
   1   1  10       17.20        9.29      5.28 o
   2   1  10       82.63       89.52      8.32 o
   3   1  10        0.17        4.64      5.21 o
   4   1  10        3.75        8.36      7.31 o
   5   1  10        5.29        2.90      6.52 o
  -6   2  10        0.00       -2.61      4.90 o
  -5   2  10        9.76        4.09      4.98 o
  -4   2  10       15.46       11.34      4.98 o
  -3   2  10        3.87        3.76      5.34 o
  -2   2  10       28.97       30.83      5.39 o
  -1   2  10        1.13       -5.70      5.70 o
   0   2  10        2.94        8.60      5.19 o
   1   2  10        0.70       -3.61      4.88 o
   2   2  10       33.09       22.11      5.90 o
   3   2  10       20.87       10.93      5.69 o
   4   2  10        6.91       12.49      5.71 o
   5   2  10       26.31       24.78      7.24 o
  -6   3  10        4.53        4.13      4.90 o
  -5   3  10       16.58       11.29      5.17 o
  -4   3  10       30.16       28.95      5.71 o
  -3   3  10       15.40       11.40      5.29 o
  -2   3  10       81.32       72.49      6.48 o
  -1   3  10      240.20      256.87     12.34 o
   0   3  10       26.60       20.41      5.39 o
   1   3  10      157.81      161.21      8.50 o
   2   3  10        2.81       12.98      5.49 o
   3   3  10       11.55       -0.61      5.40 o
   4   3  10       29.33       25.34      6.32 o
   5   3  10       22.28       23.64      7.19 o
  -6   4  10        3.92       -3.78      7.04 o
  -5   4  10        4.90       -0.35      4.76 o
  -4   4  10       17.64       18.36      5.37 o
  -3   4  10        4.66       -5.30      5.73 o
  -2   4  10       71.62       62.85      7.37 o
  -1   4  10        6.54        3.85      5.04 o
   0   4  10       93.59       88.39      7.05 o
   1   4  10       10.31       10.47      5.30 o
   2   4  10        2.56        9.41      5.44 o
   3   4  10       18.57       29.25      6.18 o
   4   4  10        5.73        2.32      5.82 o
   5   4  10       12.76       21.40      6.53 o
  -6   5  10        5.78       19.70      6.39 o
  -5   5  10      113.10      118.32      7.76 o
  -4   5  10       11.69        1.70      5.15 o
  -3   5  10      518.33      513.37     13.09 o
  -2   5  10       49.97       57.56      6.51 o
  -1   5  10        0.24       -4.57      4.57 o
   0   5  10        2.71       -4.86      4.86 o
   1   5  10      223.41      208.18     13.41 o
   2   5  10        5.94       11.16      4.99 o
   3   5  10       66.71       67.20      6.29 o
   4   5  10        6.44        0.54      5.77 o
  -6   6  10        5.39        7.34      6.24 o
  -5   6  10       12.78       13.66      7.07 o
  -4   6  10       47.12       47.78      6.31 o
  -3   6  10        3.35        3.11      4.97 o
  -2   6  10       20.76       23.67      5.81 o
  -1   6  10        0.74       -2.16      4.71 o
   0   6  10       78.20       69.66      6.95 o
   1   6  10       90.07      102.83      8.05 o
   2   6  10        0.06        0.55      4.86 o
   3   6  10        1.32        1.42      5.04 o
   4   6  10        3.19        6.82      6.27 o
  -5   7  10        0.01        7.78      5.48 o
  -4   7  10      171.63      154.56      8.54 o
  -3   7  10        0.23        6.61      5.14 o
  -2   7  10       22.50       18.25      5.65 o
  -1   7  10       49.25       52.97      6.46 o
   0   7  10       30.20       19.67      5.06 o
   1   7  10       69.77       68.00      6.33 o
   2   7  10       15.44       11.57      5.46 o
   3   7  10        7.85        9.92      6.10 o
   4   7  10       12.80       22.85      6.75 o
  -5   8  10       18.34       12.36      6.64 o
  -4   8  10       36.37       25.71      5.96 o
  -3   8  10        2.35        2.88      4.92 o
  -2   8  10      167.23      169.08     10.11 o
  -1   8  10       80.73       86.26      6.62 o
   0   8  10       12.09       16.54      5.13 o
   1   8  10        4.09       -1.63      4.58 o
   2   8  10       18.64       23.34      6.78 o
   3   8  10        2.29        2.71      5.87 o
   4   8  10       26.07       29.12      7.02 o
  -5   9  10        4.87       -6.00      6.00 o
  -4   9  10       16.10       14.29      5.77 o
  -3   9  10        1.16       -0.25      4.68 o
  -2   9  10       19.65       24.33      5.39 o
  -1   9  10        1.76       11.09      5.07 o
   0   9  10       34.44       43.63      7.70 o
   1   9  10        0.59       -1.87      4.80 o
   2   9  10       13.26       16.43      6.23 o
   3   9  10        0.87       -4.09      5.61 o
  -4  10  10        9.34        4.13      7.58 o
  -3  10  10        9.79        4.67      5.03 o
  -2  10  10       52.68       74.88      6.51 o
  -1  10  10       26.54       31.66      5.80 o
   0  10  10       42.17       53.80      6.16 o
   1  10  10        1.69       -4.60      4.60 o
   2  10  10       12.45       20.81      6.33 o
   3  10  10        1.14       -4.30      6.03 o
  -3  11  10       20.99       19.28      5.95 o
  -2  11  10        0.30       -1.04      5.13 o
  -1  11  10        1.01       -2.40      4.88 o
   0  11  10        1.38       -4.49      5.65 o
   1  11  10       17.48       20.01      6.50 o
   2  11  10        5.10       12.63      6.38 o
  -2  12  10       18.92       21.63      6.00 o
  -1  12  10       10.44        6.46      5.53 o
   0  12  10        7.33       10.45      6.18 o
   1  12  10       27.28       19.03      6.78 o
  -5   0  11       85.98      120.36     27.95 o
  -3   0  11       10.44       17.36      8.09 o
  -1   0  11      118.96      149.15     13.02 o
   1   0  11       75.26       77.75     11.18 o
   3   0  11        4.65       10.55     13.68 o
  -5   1  11       17.30       19.15      5.81 o
  -4   1  11       24.37       26.26      6.82 o
  -3   1  11        3.09        4.97      5.13 o
  -2   1  11       22.54       16.31      5.71 o
  -1   1  11       26.81       30.20      6.04 o
   0   1  11       48.82       39.35      6.50 o
   1   1  11      105.03      116.20      9.53 o
   2   1  11       59.67       63.89      7.91 o
   3   1  11        2.99       -5.89      5.89 o
   4   1  11        1.15       -6.34      6.34 o
  -5   2  11        0.01        5.69      5.42 o
  -4   2  11        3.35        3.61      7.11 o
  -3   2  11      178.61      173.96      8.85 o
  -2   2  11        4.65        2.45      5.21 o
  -1   2  11        0.38       -1.85      5.27 o
   0   2  11        0.05       -4.68      4.68 o
   1   2  11       51.53       50.80      6.96 o
   2   2  11       20.46       30.36      6.40 o
   3   2  11       14.97       13.74      6.51 o
   4   2  11        0.01       -3.64      8.03 o
  -5   3  11       55.23       49.26      6.63 o
  -4   3  11       34.14       46.42      6.50 o
  -3   3  11       78.34       73.92      7.04 o
  -2   3  11       30.33       29.71      6.11 o
  -1   3  11        7.50        3.76      7.13 o
   0   3  11        6.20        2.67      5.18 o
   1   3  11       11.80        5.15      5.74 o
   2   3  11        0.94       -5.28      5.28 o
   3   3  11        0.17       -7.14      7.14 o
  -5   4  11       24.29       28.23      7.16 o
  -4   4  11        6.47        6.53      5.37 o
  -3   4  11       28.17       25.68      6.58 o
  -2   4  11       29.42       20.41      5.74 o
  -1   4  11       21.35       24.24      6.29 o
   0   4  11        1.02        5.57      5.31 o
   1   4  11       10.99        9.70      5.72 o
   2   4  11        3.16        4.51      5.66 o
   3   4  11        7.97       11.39      7.69 o
  -5   5  11        1.03        3.30      5.59 o
  -4   5  11       93.86      111.43     10.59 o
  -3   5  11        8.79        6.96      5.64 o
  -2   5  11       84.84      102.72     11.02 o
  -1   5  11        1.97        4.44      6.13 o
   0   5  11        1.52       -2.02      5.03 o
   1   5  11        0.57       -5.43      5.43 o
   2   5  11        4.81       -0.97      5.79 o
   3   5  11       26.99       33.62      7.00 o
  -4   6  11        1.01        1.21      5.44 o
  -3   6  11        0.01       -3.30      5.08 o
  -2   6  11        0.47       -5.86      5.86 o
  -1   6  11       19.16       20.57      6.06 o
   0   6  11        1.81       -5.50      5.55 o
   1   6  11       12.26        6.85      6.30 o
   2   6  11       68.37       73.15      9.66 o
   3   6  11        0.08        2.10      9.18 o
  -4   7  11      114.72      112.34      8.28 o
  -3   7  11        8.58        2.94      5.67 o
  -2   7  11        0.60       -2.96      5.34 o
  -1   7  11        8.56        5.03      6.13 o
   0   7  11       40.12       38.72      6.75 o
   1   7  11        2.06       -2.09      5.70 o
   2   7  11        4.97        3.41      5.96 o
  -3   8  11       43.06       42.48      6.76 o
  -2   8  11       30.94       23.66      6.24 o
  -1   8  11       19.53       17.65      5.79 o
   0   8  11        2.51       -0.95      5.51 o
   1   8  11        5.73       -0.79      5.49 o
   2   8  11        0.04        2.22      6.84 o
  -3   9  11       13.42        9.51      6.05 o
  -2   9  11       29.97       24.99      9.31 o
  -1   9  11       32.70       20.99      6.24 o
   0   9  11        0.00        1.33      7.03 o
   1   9  11        5.55        3.92      6.01 o
  -2  10  11        1.43       -0.14      5.93 o
  -1  10  11        0.81        1.39      6.58 o
   0  10  11        3.18       -1.68      5.60 o
  -2   0  12        0.07        1.63      8.38 o
   0   0  12       29.11       35.77     10.41 o
   2   0  12      113.87      113.29     13.64 o
  -3   1  12        6.57        5.22      5.99 o
  -2   1  12        0.34        1.86      5.81 o
  -1   1  12       19.09       26.03      6.64 o
   0   1  12        4.86        6.27      6.39 o
   1   1  12        4.96        7.34      6.71 o
   2   1  12        3.85       12.38      6.92 o
  -3   2  12        8.30        1.72      6.06 o
  -2   2  12        2.94        5.44      6.35 o
  -1   2  12        0.10       -2.45      5.53 o
   0   2  12        0.00       -2.95      6.66 o
   1   2  12       68.44       63.58      8.55 o
   2   2  12       13.32        8.48      8.33 o
  -3   3  12       40.86       42.02      8.69 o
  -2   3  12       34.90       30.49      6.30 o
  -1   3  12        3.51       -4.17      5.31 o
   0   3  12        4.25       -2.77      5.66 o
   1   3  12        0.01        2.75      7.25 o
  -3   4  12       13.88       22.14      6.23 o
  -2   4  12        0.00       -0.88      5.92 o
  -1   4  12       35.34       43.23      8.55 o
   0   4  12        1.74        0.27      6.57 o
   1   4  12        1.91       11.59      6.24 o
  -2   5  12       19.84       27.42      6.48 o
  -1   5  12        2.88        4.90      5.91 o
   0   5  12        0.00        0.86      6.75 o
   1   5  12        2.79        9.28      8.48 o
  -2   6  12       13.76        8.92      5.94 o
  -1   6  12        0.90       -2.88      6.00 o
   0   6  12        0.38        7.75      6.08 o
 
